# Supplementary material for: Histamine signaling and metabolism identify potential biomarkers and therapies for lymphangioleiomyomatosis
Source: EMBO Mol Med. 2021 Aug 11;13(9):e13929. doi: 10.15252/emmm.202113929 (PMC8422079; doi:10.15252/emmm.202113929)
Supplement: Supplementary file 3 — Source Data for Expanded View and Appendix [file EMMM-13-e13929-s001.zip]

Archive with 7 entries (6 files):
- EMM-2021-13929-V3-Figure_Source_Data_S17-S20-sd.zip
- __MACOSX/
- __MACOSX/._EMM-2021-13929-V3-Figure_Source_Data_S17-S20-sd.zip
- EMM-2021-13929-V3-Figure_Source_Data_S1-S10-sd.zip
- __MACOSX/._EMM-2021-13929-V3-Figure_Source_Data_S1-S10-sd.zip
- EMM-2021-13929-V3-Figure_Source_Data_S11-S16-sd.zip
- __MACOSX/._EMM-2021-13929-V3-Figure_Source_Data_S11-S16-sd.zip
