# Supplementary material for: Histamine signaling and metabolism identify potential biomarkers and therapies for lymphangioleiomyomatosis
Source: EMBO Mol Med. 2021 Aug 11;13(9):e13929. doi: 10.15252/emmm.202113929 (PMC8422079; doi:10.15252/emmm.202113929)
Supplement: Supplementary file 4 — Source Data for Figure 1 [file EMMM-13-e13929-s003.zip]

Archive with 28 entries (17 files):
- EMM-2021-13929_Fig1/
- EMM-2021-13929_Fig1/.DS_Store
- __MACOSX/
- __MACOSX/EMM-2021-13929_Fig1/
- __MACOSX/EMM-2021-13929_Fig1/._.DS_Store
- EMM-2021-13929_Fig1/EMM-2021-13929_Fig1A/
- EMM-2021-13929_Fig1/EMM-2021-13929_Fig1A/EMM-2021-13929_Fig1A.xlsx
- __MACOSX/EMM-2021-13929_Fig1/EMM-2021-13929_Fig1A/
- __MACOSX/EMM-2021-13929_Fig1/EMM-2021-13929_Fig1A/._EMM-2021-13929_Fig1A.xlsx
- __MACOSX/EMM-2021-13929_Fig1/._EMM-2021-13929_Fig1A
- EMM-2021-13929_Fig1/EMM-2021-13929_Fig1F/
- EMM-2021-13929_Fig1/EMM-2021-13929_Fig1F/.DS_Store
- __MACOSX/EMM-2021-13929_Fig1/EMM-2021-13929_Fig1F/
- __MACOSX/EMM-2021-13929_Fig1/EMM-2021-13929_Fig1F/._.DS_Store
- EMM-2021-13929_Fig1/EMM-2021-13929_Fig1F/EMM-2021-13929_Fig1F.xlsx
- __MACOSX/EMM-2021-13929_Fig1/EMM-2021-13929_Fig1F/._EMM-2021-13929_Fig1F.xlsx
- __MACOSX/EMM-2021-13929_Fig1/._EMM-2021-13929_Fig1F
- EMM-2021-13929_Fig1/EMM-2021-13929_Fig1C-G/
- EMM-2021-13929_Fig1/EMM-2021-13929_Fig1C-G/EMM-2021-13929_Fig1C-G.xlsx
- __MACOSX/EMM-2021-13929_Fig1/EMM-2021-13929_Fig1C-G/
- __MACOSX/EMM-2021-13929_Fig1/EMM-2021-13929_Fig1C-G/._EMM-2021-13929_Fig1C-G.xlsx
- __MACOSX/EMM-2021-13929_Fig1/._EMM-2021-13929_Fig1C-G
- EMM-2021-13929_Fig1/EMM-2021-13929_Fig1B/
- EMM-2021-13929_Fig1/EMM-2021-13929_Fig1B/EMM-2021-13929_Fig1B.pdf
- __MACOSX/EMM-2021-13929_Fig1/EMM-2021-13929_Fig1B/
- __MACOSX/EMM-2021-13929_Fig1/EMM-2021-13929_Fig1B/._EMM-2021-13929_Fig1B.pdf
- __MACOSX/EMM-2021-13929_Fig1/._EMM-2021-13929_Fig1B
- __MACOSX/._EMM-2021-13929_Fig1
