# Supplementary material for: Histamine signaling and metabolism identify potential biomarkers and therapies for lymphangioleiomyomatosis
Source: EMBO Mol Med. 2021 Aug 11;13(9):e13929. doi: 10.15252/emmm.202113929 (PMC8422079; doi:10.15252/emmm.202113929)
Supplement: Supplementary file 4 — Source Data for Figure 1 [file EMMM-13-e13929-s003.zip › EMM-2021-13929_Fig1/EMM-2021-13929_Fig1A/EMM-2021-13929_Fig1A.xlsx]

## Sheet: 1A
TSC2 (215735_s_at) expression correlation in Minn et al dataset (breast cancer metastasis to lung)
Gene A	Symbol A	Gene B	Symbol B	Gene B probe	Pearson's correlation coefficient (PCC)	P value	Q value
7249	TSC2	81553	FAM49A	208092_s_at	-0.697156	0.000109693	0.766609
7249	TSC2	10479	SLC9A6	203909_at	-0.648333	0.0401654	0.647774
7249	TSC2	55689	YEATS2	221203_s_at	-0.646173	0.0508855	68.4859
7249	TSC2	1466	CSRP2	207030_s_at	-0.626064	0.421774	340.112
7249	TSC2	5621	PRNP	201300_s_at	-0.625645	0.440084	341.733
7249	TSC2	6251	RSU1	201980_s_at	-0.609917	2.0707	1205.95
7249	TSC2	1466	CSRP2	211126_s_at	-0.606356	2.90601	1562.24
7249	TSC2	5621	PRNP	215707_s_at	-0.597319	6.74119	2884.4
7249	TSC2	8898	MTMR2	203211_s_at	-0.595348	8.07135	3076.96
7249	TSC2	483	ATP1B3	208836_at	-0.595067	8.28089	310.031
7249	TSC2	4690	NCK1	204725_s_at	-0.589585	13.571	4377.37
7249	TSC2	6009	RHEB	213404_s_at	-0.585938	18.7539	5537.86
7249	TSC2	23603	CORO1C	221676_s_at	-0.583232	23.7825	656.084
7249	TSC2	6648	SOD2	215223_s_at	-0.57716	40.2024	9688.32
7249	TSC2	56935	C11orf75	219806_s_at	-0.569451	7.71112	16840.8
7249	TSC2	3930	LBR	201795_at	-0.568706	8.20509	17553.9
7249	TSC2	4904	YBX1	208627_s_at	-0.568312	84.7856	17776.2
7249	TSC2	375035	SFT2D2	214838_at	-0.566074	102.039	20973.9
7249	TSC2	4067	LYN	202625_at	-0.565955	103.045	20975.2
7249	TSC2	5912	RAP2B	213923_at	-0.563327	127.844	24624.4
7249	TSC2	9933	KIAA0020	203712_at	-0.56112	153.008	27418.6
7249	TSC2	5918	RARRES1	206392_s_at	-0.559964	168.023	29603.1
7249	TSC2	3945	LDHB	213564_x_at	-0.559576	173.37	3020.28
7249	TSC2	4690	NCK1	211063_s_at	-0.558353	191.315	32088.8
7249	TSC2	5336	PLCG2	204613_at	-0.555945	232.008	3741.76
7249	TSC2	4200	ME2	209397_at	-0.553333	285.476	42752
7249	TSC2	9473	C1orf38	210785_s_at	-0.551825	321.516	47471.2
7249	TSC2	3945	LDHB	201030_x_at	-0.551689	324.982	47647.4
7249	TSC2	9473	C1orf38	207571_x_at	-0.551066	341.287	49690.4
7249	TSC2	301	ANXA1	201012_at	-0.548865	405.351	55400.8
7249	TSC2	6009	RHEB	201453_x_at	-0.548724	409.849	55400.8
7249	TSC2	57102	C12orf4	218374_s_at	-0.546399	490.853	64370.5
7249	TSC2	597	BCL2A1	205681_at	-0.546233	497.167	64742.9
7249	TSC2	85377	MICALL1	55081_at	-0.543831	598.072	76458.4
7249	TSC2	262	AMD1	201196_s_at	-0.540979	743.415	92227.5
7249	TSC2	1075	CTSC	201487_at	-0.53999	801.276	97107.2
7249	TSC2	6197	RPS6KA3	203843_at	-0.539222	849.169	101505
7249	TSC2	5214	PFKP	201037_at	-0.537751	948.656	111115
7249	TSC2	9519	TBPL1	208398_s_at	-0.537172	9.90829	112901
7249	TSC2	4067	LYN	210754_s_at	-0.536742	1023.25	115341
7249	TSC2	6648	SOD2	216841_s_at	-0.536317	1056.34	117804
7249	TSC2	53335	BCL11A	210347_s_at	-0.535169	1150.81	125793
7249	TSC2	6566	SLC16A1	202236_s_at	-0.534899	1174.15	127550
7249	TSC2	5918	RARRES1	221872_at	-0.529885	1700.22	174594
7249	TSC2	53335	BCL11A	219498_s_at	-0.527434	2033.03	197364
7249	TSC2	2182	ACSL4	202422_s_at	-0.527432	2033.33	197364
7249	TSC2	84617	TUBB6	209191_at	-0.525857	2279.23	217211
7249	TSC2	4067	LYN	202626_s_at	-0.524299	2550.18	233480
7249	TSC2	9332	CD163	215049_x_at	-0.523259	2747.83	250483
7249	TSC2	10477	UBE2E3	210024_s_at	-0.522208	2962.48	266572
7249	TSC2	29968	PSAT1	220892_s_at	-0.521252	3171.54	279389
7249	TSC2	5321	PLA2G4A	210145_at	-0.520634	331.415	28831.7
7249	TSC2	5358	PLS3	201215_at	-0.519973	3473.26	296018
7249	TSC2	51442	VGLL1	215729_s_at	-0.517118	424.887	354907
7249	TSC2	2950	GSTP1	200824_at	-0.516306	4498.03	371282
7249	TSC2	53335	BCL11A	219497_s_at	-0.515774	466.884	383870
7249	TSC2	10625	IVNS1ABP	206245_s_at	-0.515485	4764	388646
7249	TSC2	22873	DZIP1	204556_s_at	-0.514191	5214.37	414108
7249	TSC2	26031	OSBPL3	209626_s_at	-0.510944	6529.07	501578
7249	TSC2	23406	COTL1	221059_s_at	-0.510893	6551.93	501578
7249	TSC2	2882	GPX7	213170_at	-0.510854	6569.71	501578
7249	TSC2	79101	TAF1D	221580_s_at	-0.510645	6664.81	504363
7249	TSC2	231	AKR1B1	201272_at	-0.506495	8851.75	648901
7249	TSC2	2744	GLS	221510_s_at	-0.505558	9432.47	679591
7249	TSC2	113	ADCY7	203741_s_at	-0.505239	9638.02	690534
7249	TSC2	2230	FDX1	203647_s_at	-0.504586	10073.4	713509
7249	TSC2	7039	TGFA	205016_at	-0.502702	11435.1	788643
7249	TSC2	5918	RARRES1	206391_at	-0.502509	1158.41	796302
7249	TSC2	4864	NPC1	202679_at	-0.502399	11669.7	799566
7249	TSC2	23433	RHOQ	212117_at	-0.501858	12100.4	818376
7249	TSC2	5552	SRGN	201858_s_at	-0.501786	12158.3	819649
7249	TSC2	140885	SIRPA	202897_at	-0.500863	12931.6	842001
7249	TSC2	6362	CCL18	32128_at	-0.499555	14108.6	907362
7249	TSC2	4904	YBX1	208628_s_at	-0.49914	14503	924226
7249	TSC2	3987	LIMS1	212687_at	-0.498214	15420.1	97086.6
7249	TSC2	2526	FUT4	209893_s_at	-0.497817	15830.5	989800
7249	TSC2	54849	DEF8	219646_at	-0.497786	15862.5	989800
7249	TSC2	813	CALU	200756_x_at	-0.497291	16389.2	1.01362e+06
7249	TSC2	5962	RDX	212397_at	-0.496826	16898.9	1.03597e+06
7249	TSC2	6566	SLC16A1	209900_s_at	-0.496308	1748.58	1.06882e+06
7249	TSC2	55486	PARL	218271_s_at	-0.496068	17762.7	1.07803e+06
7249	TSC2	221061	FAM171A1	212771_at	-0.496045	17790.6	1.07803e+06
7249	TSC2	1536	CYBB	203922_s_at	-0.495025	19020.7	1.13615e+06
7249	TSC2	221749	C6orf145	212923_s_at	-0.494285	19963.6	1.17796e+06
7249	TSC2	9332	CD163	203645_s_at	-0.493608	20865.2	1.22196e+06
7249	TSC2	56833	SLAMF8	219386_s_at	-0.493445	21088.2	1.23157e+06
7249	TSC2	1520	CTSS	202902_s_at	-0.492761	22048.5	1.27081e+06
7249	TSC2	10109	ARPC2	207988_s_at	-0.492724	22102.2	1.27081e+06
7249	TSC2	1410	CRYAB	209283_at	-0.492044	23099	1.3089e+06
7249	TSC2	6362	CCL18	209924_at	-0.490966	24769.3	1.38115e+06
7249	TSC2	5552	SRGN	201859_at	-0.490005	26354.7	1.45027e+06
7249	TSC2	4478	MSN	200600_at	-0.489349	27491.7	149324
7249	TSC2	6009	RHEB	213409_s_at	-0.489169	27810.4	1.50665e+06
7249	TSC2	51696	HECA	218603_at	-0.488465	29097.5	1.55693e+06
7249	TSC2	5817	PVR	32699_s_at	-0.488458	29109.8	1.55693e+06
7249	TSC2	123	PLIN2	209122_at	-0.488405	29208.7	1.55825e+06
7249	TSC2	2023	ENO1	201231_s_at	-0.488014	29948.9	1.58964e+06
7249	TSC2	51026	GOLT1B	218193_s_at	-0.487478	3099.41	1.64035e+06
7249	TSC2	10402	ST3GAL6	210942_s_at	-0.486927	32105	1.68278e+06
7249	TSC2	8531	CSDA	201160_s_at	-0.486543	32899.9	1.7152e+06
7249	TSC2	9469	CHST3	32094_at	-0.486511	32968.8	1.7152e+06
7249	TSC2	9474	ATG5	202511_s_at	-0.486352	33304.6	1.72411e+06
7249	TSC2	2588	GALNS	206335_at	-0.486278	33459.9	1.72788e+06
7249	TSC2	7941	PLA2G7	206214_at	-0.486086	33871.5	1.74484e+06
7249	TSC2	7511	XPNPEP1	208453_s_at	-0.485993	34074.3	1.75098e+06
7249	TSC2	10549	PRDX4	201923_at	-0.485577	34987.4	1.78478e+06
7249	TSC2	4664	NAB1	211139_s_at	-0.485334	35530.7	1.8081e+06
7249	TSC2	10096	ACTR3	200996_at	-0.484921	36473.2	1.85156e+06
7249	TSC2	8898	MTMR2	203212_s_at	-0.48468	3703.62	1.87109e+06
7249	TSC2	4321	MMP12	204580_at	-0.484122	38367.6	1.92906e+06
7249	TSC2	58528	RRAGD	221523_s_at	-0.483554	39769.4	1.98999e+06
7249	TSC2	7096	TLR1	210176_at	-0.482914	41408.1	2.05725e+06
7249	TSC2	1051	CEBPB	212501_at	-0.482767	41792.2	20714.3
7249	TSC2	5292	PIM1	209193_at	-0.482253	43166.1	2.11949e+06
7249	TSC2	858	CAV2	203324_s_at	-0.481629	44891.2	2.19391e+06
7249	TSC2	55707	NECAP2	220731_s_at	-0.481401	4553.98	2.21529e+06
7249	TSC2	3936	LCP1	208885_at	-0.480471	48268.9	2.3158e+06
7249	TSC2	3654	IRAK1	201587_s_at	-0.479969	498.057	238308
7249	TSC2	637	BID	211725_s_at	-0.479911	49986.5	238308
7249	TSC2	1956	EGFR	201984_s_at	-0.479155	5239.73	2.47982e+06
7249	TSC2	10092	ARPC5	211963_s_at	-0.479036	52788.8	2.49273e+06
7249	TSC2	2023	ENO1	217294_s_at	-0.478974	5299.39	2.49679e+06
7249	TSC2	54583	EGLN1	221497_x_at	-0.478603	54230.4	2.53793e+06
7249	TSC2	4205	MEF2A	214684_at	-0.477772	57100	2.63691e+06
7249	TSC2	4200	ME2	210153_s_at	-0.476851	60447.8	2.76714e+06
7249	TSC2	56938	ARNTL2	220658_s_at	-0.476707	60988.1	2.78579e+06
7249	TSC2	4953	ODC1	200790_at	-0.476609	61358	2.79659e+06
7249	TSC2	8874	ARHGEF7	202547_s_at	-0.476414	62101.3	2.82433e+06
7249	TSC2	4860	PNP	201695_s_at	-0.475954	63888.7	2.89933e+06
7249	TSC2	22978	NT5C2	209155_s_at	-0.475879	64187	2.90658e+06
7249	TSC2	10123	ARL4C	202207_at	-0.474624	69333.6	3.09946e+06
7249	TSC2	5329	PLAUR	211924_s_at	-0.474582	69514.5	3.10094e+06
7249	TSC2	6566	SLC16A1	202234_s_at	-0.474396	70309.9	3.11842e+06
7249	TSC2	1230	CCR1	205098_at	-0.473902	72470.7	3.19878e+06
7249	TSC2	8531	CSDA	201161_s_at	-0.473158	7584.72	3.33041e+06
7249	TSC2	9669	EIF5B	201027_s_at	-0.472946	76835.8	3.34653e+06
7249	TSC2	85377	MICALL1	221779_at	-0.472157	80619.3	3.45657e+06
7249	TSC2	6732	SRPK1	202199_s_at	-0.471584	83482.6	3.52172e+06
7249	TSC2	10096	ACTR3	213102_at	-0.470433	89518.5	3.75369e+06
7249	TSC2	64778	FNDC3B	218618_s_at	-0.470352	89961	3.76472e+06
7249	TSC2	1476	CSTB	201201_at	-0.469006	97582.6	4.07553e+06
7249	TSC2	5329	PLAUR	210845_s_at	-0.468843	98541.3	40911.2
7249	TSC2	23597	ACOT9	221641_s_at	-0.468708	99349.2	4.09821e+06
7249	TSC2	2919	CXCL1	204470_at	-0.468607	99955.5	410915
7249	TSC2	10982	MAPRE2	202501_at	-0.468035	103454	4.21987e+06
7249	TSC2	10133	OPTN	202074_s_at	-0.467101	109415	4.43713e+06
7249	TSC2	140885	SIRPA	202896_s_at	-0.466973	110259	4.46273e+06
7249	TSC2	5351	PLOD1	200827_at	-0.466791	111465	4.4942e+06
7249	TSC2	11326	VSIG4	204787_at	-0.466308	114736	4.6172e+06
7249	TSC2	29015	SLC43A3	210692_s_at	-0.465852	117905	473157
7249	TSC2	55076	TMEM45A	219410_at	-0.465834	11803	473157
7249	TSC2	83737	ITCH	209743_s_at	-0.465528	120207	4.79137e+06
7249	TSC2	8301	PICALM	215236_s_at	-0.465301	121839	4.83804e+06
7249	TSC2	10950	BTG3	205548_s_at	-0.465063	123580	4.89788e+06
7249	TSC2	22826	DNAJC8	212491_s_at	-0.463805	133176	5.20609e+06
7249	TSC2	6648	SOD2	221477_s_at	-0.463327	137002	5.31921e+06
7249	TSC2	5805	PTS	209694_at	-0.46322	137872	534310
7249	TSC2	10539	GLRX3	209080_x_at	-0.463022	139495	5.38609e+06
7249	TSC2	6648	SOD2	215078_at	-0.462833	141061	5.42049e+06
7249	TSC2	23250	ATP11A	216488_s_at	-0.462821	141161	5.42049e+06
7249	TSC2	10109	ARPC2	208679_s_at	-0.462663	142485	5.46132e+06
7249	TSC2	1612	DAPK1	203139_at	-0.461799	149938	5.70525e+06
7249	TSC2	10059	DNM1L	203105_s_at	-0.461676	151029	5.73636e+06
7249	TSC2	4281	MID1	203636_at	-0.461536	152284	5.77359e+06
7249	TSC2	1514	CTSL1	202087_s_at	-0.461273	154662	5.84259e+06
7249	TSC2	51083	GAL	214240_at	-0.460865	158408	5.95194e+06
7249	TSC2	4199	ME1	204059_s_at	-0.460791	159100	5.96725e+06
7249	TSC2	4828	NMB	205204_at	-0.460218	164544	6.12759e+06
7249	TSC2	23433	RHOQ	214449_s_at	-0.460146	165241	614265
7249	TSC2	366	AQP9	205568_at	-0.458573	181155	6.65167e+06
7249	TSC2	6279	S100A8	202917_s_at	-0.458339	183652	6.7198e+06
7249	TSC2	5613 /// 5616	PRKX /// PRKY	204060_s_at	-0.457998	187331	6.82253e+06
7249	TSC2	11234	HPS5	204544_at	-0.457244	195729	7.0875e+06
7249	TSC2	9474	ATG5	210639_s_at	-0.45711	197260	7.10611e+06
7249	TSC2	1508	CTSB	200838_at	-0.456788	200976	7.16608e+06
7249	TSC2	79627	OGFRL1	219582_at	-0.455994	210440	7.46545e+06
7249	TSC2	7360	UGP2	205480_s_at	-0.455302	219019	7.71263e+06
7249	TSC2	4233	MET	211599_x_at	-0.454799	225479	7.85092e+06
7249	TSC2	10061	ABCF2	209247_s_at	-0.454774	225799	7.85092e+06
7249	TSC2	7128	TNFAIP3	202643_s_at	-0.454543	228824	792980
7249	TSC2	55332	DRAM1	218627_at	-0.454185	233591	8.06899e+06
7249	TSC2	29982	NRBF2	221803_s_at	-0.454183	233610	8.06899e+06
7249	TSC2	9654	TTLL4	203702_s_at	-0.453973	236457	8.12714e+06
7249	TSC2	9444	QKI	212265_at	-0.453906	237367	8.14506e+06
7249	TSC2	27032	ATP2C1	209934_s_at	-0.453621	241285	8.23907e+06
7249	TSC2	2213	FCGR2B	210889_s_at	-0.453474	243327	8295.29
7249	TSC2	1475	CSTA	204971_at	-0.453282	246017	8.3598e+06
7249	TSC2	929	CD14	201743_at	-0.45323	246761	8.37151e+06
7249	TSC2	5962	RDX	212398_at	-0.452856	252109	853914
7249	TSC2	8685	MARCO	205819_at	-0.452553	256513	8.66031e+06
7249	TSC2	3801	KIFC3	209661_at	-0.45219	26189.2	879939
7249	TSC2	8565	YARS	212048_s_at	-0.45212	262950	8.80673e+06
7249	TSC2	5902	RANBP1	202483_s_at	-0.451803	267747	8.93883e+06
7249	TSC2	2119	ETV5	203349_s_at	-0.451769	26826.8	8.94197e+06
7249	TSC2	3052	HCCS	203746_s_at	-0.451735	268788	8.9451e+06
7249	TSC2	6507	SLC1A3	202800_at	-0.451545	271716	9.01392e+06
7249	TSC2	2665	GDI2	200008_s_at	-0.451465	272959	9.03049e+06
7249	TSC2	4783	NFIL3	203574_at	-0.451367	274497	9.03779e+06
7249	TSC2	3576	IL8	202859_x_at	-0.451361	274591	9.03779e+06
7249	TSC2	79709	GLT25D1	218473_s_at	-0.45103	279824	9.16686e+06
7249	TSC2	79605	PGBD5	219225_at	-0.450345	290944	9.47195e+06
7249	TSC2	23683	PRKD3	218236_s_at	-0.450245	292603	9.51117e+06
7249	TSC2	3428	IFI16	208966_x_at	-0.449176	310889	9.98177e+06
7249	TSC2	51029	PPPDE1	212371_at	-0.448672	319882	0.000102548
7249	TSC2	10943	MSL3	207551_s_at	-0.448554	32201	0.00010303
7249	TSC2	3689	ITGB2	202803_s_at	-0.448535	322369	0.00010303
7249	TSC2	23071	ERP44	208959_s_at	-0.448458	323773	0.000103105
7249	TSC2	5163	PDK1	206686_at	-0.448441	324077	0.000103105
7249	TSC2	9508	ADAMTS3	214913_at	-0.448371	325357	0.000103199
7249	TSC2	10123	ARL4C	202206_at	-0.448345	325850	0.000103199
7249	TSC2	1111	CHEK1	205393_s_at	-0.448237	327834	0.000103559
7249	TSC2	262	AMD1	201197_at	-0.448229	327974	0.000103559
7249	TSC2	1824	DSC2	204751_x_at	-0.447866	334772	0.000104915
7249	TSC2	4651	MYO10	201976_s_at	-0.446743	35660.7	0.000110438
7249	TSC2	56913	C1GALT1	219439_at	-0.446502	36146.9	0.000111449
7249	TSC2	5341	PLEK	203471_s_at	-0.446143	368827	0.000113551
7249	TSC2	9391	CIAO1	203536_s_at	-0.445903	373826	0.000114781
7249	TSC2	7388	UQCRH	202233_s_at	-0.444926	394833	0.000120321
7249	TSC2	5337	PLD1	177_at	-0.444507	404177	0.000122557
7249	TSC2	29091	STXBP6	220994_s_at	-0.444492	404509	0.000122557
7249	TSC2	8301	PICALM	212506_at	-0.444268	409597	0.000123785
7249	TSC2	25937	WWTR1	202134_s_at	-0.4441	413448	0.000124545
7249	TSC2	6392	SDHD	202026_at	-0.444035	414954	0.00012482
7249	TSC2	27299	ADAMDEC1	206134_at	-0.443522	426975	0.000127885
7249	TSC2	23516	SLC39A14	212110_at	-0.441591	475227	0.000139546
7249	TSC2	10553	HTATIP2	207180_s_at	-0.441313	482565	0.000141305
7249	TSC2	27436	EML4	220386_s_at	-0.441225	48493.6	0.000141604
7249	TSC2	963	CD53	203416_at	-0.44118	486118	0.000141656
7249	TSC2	2212	FCGR2A	203561_at	-0.441168	486465	0.000141656
7249	TSC2	3055	HCK	208018_s_at	-0.441084	488720	0.000142115
7249	TSC2	64747	MFSD1	218109_s_at	-0.440987	49132.4	0.000142674
7249	TSC2	63933	CCDC90A	220094_s_at	-0.440484	505141	0.00014608
7249	TSC2	7378	UPP1	203234_at	-0.440181	513642	0.000147879
7249	TSC2	22929	SEPHS1	208941_s_at	-0.440148	514597	0.000147879
7249	TSC2	3840	KPNA4	213567_at	-0.439966	51975.5	0.000149072
7249	TSC2	2120	ETV6	205585_at	-0.439761	525643	0.00015035
7249	TSC2	1138	CHRNA5	206533_at	-0.439723	52675.8	0.000150463
7249	TSC2	25932	CLIC4	201560_at	-0.439604	530208	0.000151243
7249	TSC2	23321	TRIM2	202341_s_at	-0.439337	538029	0.000153254
7249	TSC2	4312	MMP1	204475_at	-0.439181	542649	0.000154162
7249	TSC2	3267	AGFG1	218092_s_at	-0.439106	544901	0.000154535
7249	TSC2	813	CALU	200757_s_at	-0.438988	548426	0.000155146
7249	TSC2	586	BCAT1	214390_s_at	-0.438918	550550	0.000155146
7249	TSC2	9702	CEP57	209862_s_at	-0.438852	552528	0.000155494
7249	TSC2	10006	ABI1	209027_s_at	-0.438756	555450	0.00015607
7249	TSC2	7913	DEK	200934_at	-0.438736	556063	0.00015607
7249	TSC2	3475	IFRD1	202147_s_at	-0.438645	558835	0.000156638
7249	TSC2	8555	CDC14B	221556_at	-0.438316	568995	0.000158427
7249	TSC2	712	C1QA	218232_at	-0.438201	572589	0.000159216
7249	TSC2	204	AK2	212174_at	-0.438129	574854	0.000159634
7249	TSC2	2214 /// 2215	FCGR3A /// FCGR3B	204006_s_at	-0.436746	619888	0.000170335
7249	TSC2	80896	NPL	221210_s_at	-0.436654	62302.1	0.000170749
7249	TSC2	813	CALU	200755_s_at	-0.436502	628186	0.000171798
7249	TSC2	518	ATP5G3	207508_at	-0.436493	628488	0.000171798
7249	TSC2	10855	HPSE	219403_s_at	-0.436447	630078	0.00017189
7249	TSC2	4316	MMP7	204259_at	-0.435781	653292	0.00017628
7249	TSC2	9095	TBX19	206838_at	-0.435594	659944	0.000177337
7249	TSC2	55144	LRRC8D	218684_at	-0.435313	670059	0.000179648
7249	TSC2	23560	GTPBP4	218238_at	-0.435267	671732	0.000179861
7249	TSC2	8543	LMO4	209205_s_at	-0.435227	673210	0.000179861
7249	TSC2	2665	GDI2	200009_at	-0.43435	705916	0.000187108
7249	TSC2	5641	LGMN	201212_at	-0.434147	713689	0.000188506
7249	TSC2	29078	NDUFAF4	219006_at	-0.434142	71388.7	0.000188506
7249	TSC2	1117	CHI3L2	213060_s_at	-0.433936	721873	0.000190038
7249	TSC2	4781	NFIB	213029_at	-0.433797	727314	0.000190611
7249	TSC2	3868	KRT16	209800_at	-0.432832	766074	0.000199274
7249	TSC2	5962	RDX	204969_s_at	-0.432368	785439	0.000203771
7249	TSC2	1515	CTSL2	210074_at	-0.432131	795477	0.000205607
7249	TSC2	3903	LAIR1	210644_s_at	-0.431877	806375	0.000207441
7249	TSC2	8898	MTMR2	214649_s_at	-0.431626	817308	0.000209996
7249	TSC2	55612	FERMT1	60474_at	-0.431474	82400.7	0.000210942
7249	TSC2	9868	TOMM70A	201512_s_at	-0.431113	840082	0.000214533
7249	TSC2	64116	SLC39A8	219869_s_at	-0.431086	841271	0.000214575
7249	TSC2	26002	MOXD1	209708_at	-0.430828	852941	0.000216937
7249	TSC2	29015	SLC43A3	213113_s_at	-0.430813	853636	0.000216937
7249	TSC2	961	CD47	211075_s_at	-0.430497	868149	0.000219033
7249	TSC2	2296	FOXC1	213260_at	-0.430164	883727	0.00022199
7249	TSC2	26636	OR7E37P	217499_x_at	-0.430093	887073	0.000222469
7249	TSC2	10950	BTG3	213134_x_at	-0.430041	889555	0.000222824
7249	TSC2	8301	PICALM	215832_x_at	-0.429983	892268	0.000223237
7249	TSC2	4794	NFKBIE	203927_at	-0.429918	895386	0.000223428
7249	TSC2	5911 /// 5912	RAP2A /// RAP2B	214487_s_at	-0.4299	896229	0.000223428
7249	TSC2	6518	SLC2A5	204429_s_at	-0.429818	900180	0.000223494
7249	TSC2	6768	ST14	202005_at	-0.429772	902368	0.000223494
7249	TSC2	958	CD40	35150_at	-0.429418	919515	0.000227341
7249	TSC2	54462	FAM190B	209378_s_at	-0.42936	922383	0.000227514
7249	TSC2	57820	CCNB1IP1	217988_at	-0.429009	939763	0.000231257
7249	TSC2	272	AMPD3	207992_s_at	-0.428758	952378	0.000232994
7249	TSC2	7436	VLDLR	209822_s_at	-0.428632	958731	0.000233989
7249	TSC2	8577	TMEFF1	205122_at	-0.428611	959793	0.000233989
7249	TSC2	5806	PTX3	206157_at	-0.428098	986254	0.000239604
7249	TSC2	22808	MRAS	206538_at	-0.427926	995307	0.000240688
7249	TSC2	1432	MAPK14	210449_x_at	-0.427858	998876	0.00024116
7249	TSC2	960	CD44	204490_s_at	-0.427842	999753	0.00024116
7249	TSC2	7345	UCHL1	201387_s_at	-0.427823	1.00071e+06	0.00024116
7249	TSC2	55975	KLHL7	220239_at	-0.427792	1.00237e+06	0.000241282
7249	TSC2	10046	MAMLD1	205088_at	-0.427427	1.02189e+06	0.000245418
7249	TSC2	7052	TGM2	201042_at	-0.42703	1.04358e+06	0.000250016
7249	TSC2	5653	KLK6	204733_at	-0.427011	1.04462e+06	0.000250016
7249	TSC2	25932	CLIC4	201559_s_at	-0.426941	104847	0.000250653
7249	TSC2	84561	SLC12A8	219874_at	-0.426764	1.05833e+06	0.000252146
7249	TSC2	51442	VGLL1	205487_s_at	-0.426663	1.06398e+06	0.000252918
7249	TSC2	84864	MINA	213188_s_at	-0.42659	1.06809e+06	0.000253607
7249	TSC2	55759	WDR12	218512_at	-0.426015	1.10091e+06	0.000259928
7249	TSC2	8780	RIOK3	202129_s_at	-0.425755	1.1161e+06	0.000262333
7249	TSC2	7804	LRP8	205282_at	-0.425572	112689	0.000264572
7249	TSC2	10109	ARPC2	213513_x_at	-0.425482	1.13217e+06	0.00026522
7249	TSC2	23683	PRKD3	211084_x_at	-0.425349	114015	0.000266563
7249	TSC2	2210	FCGR1B	214511_x_at	-0.425344	1.14045e+06	0.000266563
7249	TSC2	1787	TRDMT1	206308_at	-0.425123	1.15373e+06	0.000268768
7249	TSC2	7453	WARS	200628_s_at	-0.425064	115731	0.000269304
7249	TSC2	2526	FUT4	209892_at	-0.424914	1.16644e+06	0.000271127
7249	TSC2	800	CALD1	201616_s_at	-0.424785	1.17435e+06	0.000272362
7249	TSC2	5594	MAPK1	208351_s_at	-0.424655	1.1824e+06	0.000273924
7249	TSC2	57162	PELI1	218319_at	-0.424492	1.19255e+06	0.000275946
7249	TSC2	1737	DLAT	212568_s_at	-0.424238	1.2085e+06	0.000279047
7249	TSC2	2707	GJB3	205490_x_at	-0.424168	1.21296e+06	0.000279768
7249	TSC2	5435	POLR2F	209511_at	-0.424005	1.22328e+06	0.000281177
7249	TSC2	10730	YME1L1	201351_s_at	-0.423755	1.23943e+06	0.000283891
7249	TSC2	4781	NFIB	213033_s_at	-0.423741	1.24031e+06	0.000283891
7249	TSC2	23590	PDSS1	220865_s_at	-0.423609	124890	0.000285223
7249	TSC2	8624	PSMG1	203405_at	-0.42355	125274	0.000285366
7249	TSC2	4281	MID1	203637_s_at	-0.423273	1.27096e+06	0.000289012
7249	TSC2	800	CALD1	201617_x_at	-0.423098	1.28266e+06	0.000290414
7249	TSC2	244 /// 653145 /// 7	ANXA8 /// ANXA8L1 //	203074_at	-0.422804	1.3024e+06	0.000293897
7249	TSC2	8301	PICALM	203134_at	-0.4227	1.30953e+06	0.000294905
7249	TSC2	3854	KRT6B	213680_at	-0.422534	1.32088e+06	0.000296823
7249	TSC2	4233	MET	213807_x_at	-0.422487	1.32413e+06	0.000296917
7249	TSC2	133	ADM	202912_at	-0.422167	1.34635e+06	0.000300933
7249	TSC2	58528	RRAGD	221524_s_at	-0.422047	1.35478e+06	0.000301537
7249	TSC2	3601	IL15RA	207375_s_at	-0.422014	1.35706e+06	0.000301537
7249	TSC2	6489	ST8SIA1	210073_at	-0.421957	1.36111e+06	0.000301979
7249	TSC2	283491	OR7E156P	222327_x_at	-0.421886	1.36615e+06	0.000302777
7249	TSC2	8543	LMO4	209204_at	-0.421859	136802	0.00030287
7249	TSC2	100303453 /// 27185	DISC1 /// TSNAX-DISC	206090_s_at	-0.421676	1.38108e+06	0.000305119
7249	TSC2	1508	CTSB	213274_s_at	-0.421654	1.38267e+06	0.000305149
7249	TSC2	8731	RNMT	202684_s_at	-0.421412	1.40016e+06	0.000308683
7249	TSC2	6732	SRPK1	202200_s_at	-0.420974	1.43231e+06	0.000314448
7249	TSC2	9308	CD83	204440_at	-0.420691	145343	0.000318491
7249	TSC2	9133	CCNB2	202705_at	-0.420455	1.47127e+06	0.000321989
7249	TSC2	6303	SAT1	213988_s_at	-0.420052	1.50224e+06	0.000326873
7249	TSC2	3915	LAMC1	200770_s_at	-0.420023	1.50449e+06	0.000326873
7249	TSC2	6386	SDCBP	200958_s_at	-0.419798	1.52208e+06	0.000330351
7249	TSC2	26136	TES	202720_at	-0.4193	1.56165e+06	0.00033789
7249	TSC2	1054	CEBPG	204203_at	-0.418908	1.59346e+06	0.000342404
7249	TSC2	7296	TXNRD1	201266_at	-0.418902	1.59395e+06	0.000342404
7249	TSC2	26135	SERBP1	209669_s_at	-0.418526	1.62506e+06	0.000348375
7249	TSC2	56888	KCMF1	217938_s_at	-0.418456	1.63088e+06	0.000349265
7249	TSC2	51053	GMNN	218350_s_at	-0.418359	1.63904e+06	0.000350296
7249	TSC2	8837	CFLAR	210563_x_at	-0.418106	166044	0.000354509
7249	TSC2	5784	PTPN14	205503_at	-0.417968	1.67228e+06	0.000356312
7249	TSC2	10553	HTATIP2	209448_at	-0.417533	1.70995e+06	0.000363562
7249	TSC2	54800	KLHL24	221985_at	-0.41714	1.74473e+06	0.000368008
7249	TSC2	23287	AGTPBP1	204500_s_at	-0.417044	1.75333e+06	0.00036908
7249	TSC2	2195	FAT1	201579_at	-0.416837	1.77199e+06	0.000372259
7249	TSC2	11049 /// 116150	NUS1 /// NUS1P3	215207_x_at	-0.416769	1.77811e+06	0.000373171
7249	TSC2	5306	PITPNA	201192_s_at	-0.416579	1.79545e+06	0.000376382
7249	TSC2	8566	PDXK	218018_at	-0.416562	179700	0.000376382
7249	TSC2	27042	C1orf107	204699_s_at	-0.416249	1.82599e+06	0.000380932
7249	TSC2	3428	IFI16	206332_s_at	-0.4162	183056	0.000381128
7249	TSC2	9444	QKI	212262_at	-0.416117	1.83829e+06	0.000381599
7249	TSC2	7099	TLR4	221060_s_at	-0.41582	1.86633e+06	0.000386654
7249	TSC2	2782	GNB1	200744_s_at	-0.415695	1.87826e+06	0.000388743
7249	TSC2	9444	QKI	214543_x_at	-0.415523	1.89479e+06	0.000391778
7249	TSC2	79745	CLIP4	219944_at	-0.415407	1.90601e+06	0.000393708
7249	TSC2	6374	CXCL5	214974_x_at	-0.415327	1.91379e+06	0.000394926
7249	TSC2	4781	NFIB	213032_at	-0.415049	1.94101e+06	0.00040015
7249	TSC2	50856	CLEC4A	219947_at	-0.414788	1.9669e+06	0.000404691
7249	TSC2	10643	IGF2BP3	203820_s_at	-0.414575	1.98828e+06	0.00040749
7249	TSC2	8454	CUL1	207614_s_at	-0.414543	1.99154e+06	0.00040776
7249	TSC2	9470	EIF4E2	213571_s_at	-0.414371	2.00894e+06	0.000409746
7249	TSC2	3576	IL8	211506_s_at	-0.41437	2.00906e+06	0.000409746
7249	TSC2	27074	LAMP3	205569_at	-0.414346	201151	0.000409847
7249	TSC2	9061	PAPSS1	209043_at	-0.414322	2.01396e+06	0.000409948
7249	TSC2	3486	IGFBP3	210095_s_at	-0.414272	2.01904e+06	0.000410584
7249	TSC2	79712	GTDC1	219770_at	-0.413881	2.05949e+06	0.000417594
7249	TSC2	29940	DSE	218854_at	-0.413233	2.12812e+06	0.000429975
7249	TSC2	4162	MCAM	211042_x_at	-0.413123	2.13995e+06	0.000430992
7249	TSC2	9141	PDCD5	219275_at	-0.413018	2.15137e+06	0.000432876
7249	TSC2	204	AK2	205996_s_at	-0.412871	2.16739e+06	0.00043568
7249	TSC2	22944	KIN	205664_at	-0.412825	2.17241e+06	0.000436272
7249	TSC2	10892	MALT1	210018_x_at	-0.412629	2.19397e+06	0.00043976
7249	TSC2	6275	S100A4	203186_s_at	-0.412375	222223	0.000444573
7249	TSC2	64116	SLC39A8	209267_s_at	-0.411995	2.26517e+06	0.000451012
7249	TSC2	10957	PNRC1	209034_at	-0.411818	2.28548e+06	0.000454193
7249	TSC2	4688	NCF2	209949_at	-0.411733	2.2952e+06	0.000454991
7249	TSC2	3925	STMN1	200783_s_at	-0.411701	2.29889e+06	0.000455133
7249	TSC2	6654	SOS1	212780_at	-0.411354	2.33939e+06	0.000461842
7249	TSC2	10288	LILRB2	210146_x_at	-0.411187	2.359e+06	0.000464132
7249	TSC2	54881	TEX10	218104_at	-0.411111	2.36807e+06	0.000465132
7249	TSC2	8559	PRPF18	221547_at	-0.4111	2.36936e+06	0.000465132
7249	TSC2	23231	SEL1L3	212311_at	-0.410851	2.39921e+06	0.000468359
7249	TSC2	10981	RAB32	204214_s_at	-0.410489	2.44307e+06	0.000475593
7249	TSC2	56942	C16orf61	218447_at	-0.410394	245478	0.000477429
7249	TSC2	9859	CEP170	207719_x_at	-0.410306	2.46552e+06	0.000479074
7249	TSC2	8440	NCK2	203315_at	-0.410234	247446	0.000480366
7249	TSC2	5270	SERPINE2	212190_at	-0.409937	2.51151e+06	0.000485954
7249	TSC2	5898	RALA	214435_x_at	-0.409937	2.51151e+06	0.000485954
7249	TSC2	4781	NFIB	209289_at	-0.409858	2.5214e+06	0.000487223
7249	TSC2	25842	ASF1A	203428_s_at	-0.409516	2.56486e+06	0.000494709
7249	TSC2	2132	EXT2	202012_s_at	-0.409393	258070	0.000495938
7249	TSC2	813	CALU	214845_s_at	-0.409193	2.60653e+06	0.000499986
7249	TSC2	3134	HLA-F	221978_at	-0.408987	2.63341e+06	0.00050468
7249	TSC2	7273	TTN	208195_at	-0.408885	2.64691e+06	0.00050632
7249	TSC2	26010	SPATS2L	222154_s_at	-0.408706	267056	0.000509472
7249	TSC2	56902	PNO1	211697_x_at	-0.408443	2.70577e+06	0.000514784
7249	TSC2	9929	JOSD1	201751_at	-0.408083	2.75472e+06	0.000521461
7249	TSC2	23142	DCUN1D4	212851_at	-0.408069	2.75654e+06	0.000521461
7249	TSC2	2568	GABRP	205044_at	-0.408057	2.75827e+06	0.000521461
7249	TSC2	10397	NDRG1	200632_s_at	-0.407993	2.76707e+06	0.000522652
7249	TSC2	7412	VCAM1	203868_s_at	-0.407839	2.7883e+06	0.000525243
7249	TSC2	144195 /// 6515	SLC2A14 /// SLC2A3	216236_s_at	-0.40754	2.83e+06	0.000531189
7249	TSC2	9589	WTAP	210285_x_at	-0.407496	2.8361e+06	0.000531858
7249	TSC2	25797	QPCT	205174_s_at	-0.407445	2.84326e+06	0.000532553
7249	TSC2	7850	IL1R2	211372_s_at	-0.407434	2.84489e+06	0.000532553
7249	TSC2	11217 /// 445815	AKAP2 /// PALM2-AKAP	202759_s_at	-0.407323	28606	0.000535016
7249	TSC2	23321	TRIM2	202342_s_at	-0.407248	2.87121e+06	0.000536522
7249	TSC2	509	ATP5C1	213366_x_at	-0.407207	2.87715e+06	0.000537153
7249	TSC2	8732	RNGTT	204207_s_at	-0.407086	2.89437e+06	0.000539888
7249	TSC2	3937	LCP2	205269_at	-0.407004	2.90612e+06	0.000541597
7249	TSC2	64581	CLEC7A	221698_s_at	-0.40689	2.92266e+06	0.000543713
7249	TSC2	1871	E2F3	203693_s_at	-0.40681	2.93427e+06	0.000544578
7249	TSC2	10492	SYNCRIP	217834_s_at	-0.406586	2.9669e+06	0.000549506
7249	TSC2	6624	FSCN1	201564_s_at	-0.405828	3.08019e+06	0.00056848
7249	TSC2	9469	CHST3	209834_at	-0.405641	3.10871e+06	0.000572578
7249	TSC2	23643	LY96	206584_at	-0.405629	3.11059e+06	0.000572578
7249	TSC2	4288	MKI67	212021_s_at	-0.405561	3.12089e+06	0.000573969
7249	TSC2	10457	GPNMB	201141_at	-0.405419	3.14283e+06	0.000577499
7249	TSC2	79101	TAF1D	218750_at	-0.405294	3.16222e+06	0.000580553
7249	TSC2	79188	TMEM43	217795_s_at	-0.405227	3.17282e+06	0.000581989
7249	TSC2	152015	ROPN1B	220425_x_at	-0.404974	3.21252e+06	0.000588756
7249	TSC2	8462	KLF11	218486_at	-0.404823	3.23651e+06	0.000592053
7249	TSC2	7570	ZNF22	218006_s_at	-0.404807	3.23898e+06	0.000592053
7249	TSC2	960	CD44	209835_x_at	-0.404733	3.25089e+06	0.000593711
7249	TSC2	26191	PTPN22	208010_s_at	-0.404551	328000	0.000597468
7249	TSC2	3783	KCNN4	204401_at	-0.404152	3.34501e+06	0.000607614
7249	TSC2	23560	GTPBP4	218239_s_at	-0.40412	3.3502e+06	0.000607614
7249	TSC2	2019	EN1	220559_at	-0.403977	3.37376e+06	0.000610831
7249	TSC2	23321	TRIM2	215945_s_at	-0.403957	3.37708e+06	0.000610905
7249	TSC2	6999	TDO2	205943_at	-0.403696	3.42064e+06	0.000616657
7249	TSC2	114885	OSBPL11	218304_s_at	-0.40358	3.44005e+06	0.000619623
7249	TSC2	8833	GMPS	214431_at	-0.403461	346026	0.000622195
7249	TSC2	51406	NOL7	210097_s_at	-0.403435	3.46455e+06	0.000622431
7249	TSC2	960	CD44	210916_s_at	-0.403371	3.47545e+06	0.000623321
7249	TSC2	23433	RHOQ	212120_at	-0.403242	3.4975e+06	0.000626273
7249	TSC2	8872	CDC123	201725_at	-0.40324	3.49788e+06	0.000626273
7249	TSC2	27	ABL2	206411_s_at	-0.40302	3.53568e+06	0.000630885
7249	TSC2	10577	NPC2	200701_at	-0.402972	3.54407e+06	0.000631845
7249	TSC2	3482	IGF2R	201392_s_at	-0.402673	3.59627e+06	0.000640063
7249	TSC2	8417	STX7	212631_at	-0.402283	3.66528e+06	0.000651792
7249	TSC2	9532	BAG2	209406_at	-0.402252	3.67089e+06	0.000652236
7249	TSC2	56606	SLC2A9	219991_at	-0.402195	3.68101e+06	0.000652376
7249	TSC2	3384	ICAM2	204683_at	-0.402073	370298	0.000655715
7249	TSC2	5360	PLTP	202075_s_at	-0.4017	3.7709e+06	0.000665495
7249	TSC2	11260	XPOT	212160_at	-0.401674	37757.1	0.000665783
7249	TSC2	23432	GPR161	214104_at	-0.401613	3.78694e+06	0.000666641
7249	TSC2	8837	CFLAR	209939_x_at	-0.401167	3.87004e+06	0.00067899
7249	TSC2	518	ATP5G3	207507_s_at	-0.401005	3.90056e+06	0.0006832
7249	TSC2	6612	SUMO3	200739_s_at	-0.40076	3.94738e+06	0.000690248
7249	TSC2	3475	IFRD1	202146_at	-0.400731	3.95299e+06	0.000690653
7249	TSC2	8894	EIF2S2	208726_s_at	-0.4005	3.99738e+06	0.000696089
7249	TSC2	114908	TMEM123	211967_at	-0.400178	4.0603e+06	0.00070412
7249	TSC2	79890	RIN3	60471_at	-0.400038	4.08794e+06	0.000707743
7249	TSC2	10469	TIMM44	203093_s_at	-0.399849	4.12561e+06	0.000713675
7249	TSC2	1522	CTSZ	210042_s_at	-0.399794	4.13661e+06	0.000714989
7249	TSC2	1687	DFNA5	203695_s_at	-0.399636	4.16837e+06	0.000719292
7249	TSC2	3854	KRT6B	209126_x_at	-0.399608	4.17398e+06	0.000719669
7249	TSC2	10179	RBM7	218379_at	-0.399468	4.20236e+06	0.000723791
7249	TSC2	9702	CEP57	203492_x_at	-0.399237	4.24952e+06	0.00073029
7249	TSC2	22800	RRAS2	212590_at	-0.398266	4.45337e+06	0.000758484
7249	TSC2	6948	TCN2	204043_at	-0.398202	4.4671e+06	0.000759589
7249	TSC2	8886	DDX18	208897_s_at	-0.39812	4.48475e+06	0.000761972
7249	TSC2	55969	C20orf24	217835_x_at	-0.398089	449154	0.000762507
7249	TSC2	2051	EPHB6	204718_at	-0.397922	4.52771e+06	0.000766785
7249	TSC2	51338	MS4A4A	219607_s_at	-0.397502	4.61996e+06	0.000780516
7249	TSC2	4245	MGAT1	201126_s_at	-0.397482	4.6244e+06	0.000780637
7249	TSC2	7805	LAPTM5	201720_s_at	-0.396897	4.7562e+06	0.000799667
7249	TSC2	23231	SEL1L3	212314_at	-0.396865	4.7636e+06	0.00080027
7249	TSC2	241	ALOX5AP	204174_at	-0.396416	4.86719e+06	0.000814409
7249	TSC2	116138	KLHDC3	214383_x_at	-0.396319	4.88971e+06	0.000816922
7249	TSC2	53826	FXYD6	217897_at	-0.396002	4.96439e+06	0.000826715
7249	TSC2	4781	NFIB	211467_s_at	-0.395658	504666	0.000839082
7249	TSC2	414308 /// 4360	MRC1 /// MRC1L1	204438_at	-0.395289	5.13641e+06	0.000851978
7249	TSC2	2512	FTL	213187_x_at	-0.395203	5.15762e+06	0.00085347
7249	TSC2	8724	SNX3	200067_x_at	-0.395129	5.17573e+06	0.000855792
7249	TSC2	10288	LILRB2	207697_x_at	-0.394979	5.21295e+06	0.000860588
7249	TSC2	5048	PAFAH1B1	200815_s_at	-0.39489	5.23506e+06	0.000863558
7249	TSC2	79675	FASTKD1	219002_at	-0.394515	5.3294e+06	0.000874305
7249	TSC2	54438	GFOD1	219821_s_at	-0.394362	5.3683e+06	0.000877939
7249	TSC2	23787	MTCH1	221619_s_at	-0.394267	5.39279e+06	0.000880598
7249	TSC2	2963	GTF2F2	209595_at	-0.394151	5.42241e+06	0.000883343
7249	TSC2	2001	ELF5	220625_s_at	-0.394049	5.44884e+06	0.000886775
7249	TSC2	5352	PLOD2	202620_s_at	-0.393725	5.53342e+06	0.000897939
7249	TSC2	8767	RIPK2	209545_s_at	-0.392945	5.74179e+06	0.000928877
7249	TSC2	9168	TMSB10	217733_s_at	-0.392905	5.75285e+06	0.000929231
7249	TSC2	9270	ITGB1BP1	203336_s_at	-0.392703	5.80798e+06	0.000936693
7249	TSC2	4015	LOX	204298_s_at	-0.3926	5.83626e+06	0.000938367
7249	TSC2	9232	PTTG1	203554_x_at	-0.391404	6.17534e+06	0.000988458
7249	TSC2	22826	DNAJC8	205545_x_at	-0.391402	6.17609e+06	0.000988458
7249	TSC2	11080	DNAJB4	203811_s_at	-0.391323	619898	0.000989855
7249	TSC2	3101	HK3	205936_s_at	-0.391119	6.25874e+06	0.000997119
7249	TSC2	9990	SLC12A6	220740_s_at	-0.390821	6.34734e+06	0.00100893
7249	TSC2	51560	RAB6B	210127_at	-0.390795	635503	0.00100939
7249	TSC2	23318	ZCCHC11	212704_at	-0.39067	639244	0.0010138
7249	TSC2	64359	NXN	219489_s_at	-0.390636	6.40273e+06	0.00101466
7249	TSC2	136	ADORA2B	205891_at	-0.390564	642451	0.00101658
7249	TSC2	11067	C10orf10	209183_s_at	-0.390518	643823	0.00101798
7249	TSC2	54434	SSH1	221752_at	-0.390091	6.56879e+06	0.00103317
7249	TSC2	8724	SNX3	210648_x_at	-0.390059	6.57847e+06	0.00103391
7249	TSC2	9938	ARHGAP25	38149_at	-0.389788	6.66271e+06	0.00104324
7249	TSC2	5937	RBMS1	215127_s_at	-0.389681	6.69619e+06	0.0010477
7249	TSC2	10381	TUBB3	213476_x_at	-0.389482	6.759e+06	0.00105517
7249	TSC2	4781	NFIB	209290_s_at	-0.389428	6.77604e+06	0.00105704
7249	TSC2	7851	MALL	209373_at	-0.389244	6.83446e+06	0.00106536
7249	TSC2	56945	MRPS22	219220_x_at	-0.389162	6.86099e+06	0.0010687
7249	TSC2	9711	KIAA0226	212735_at	-0.388906	694362	0.00107837
7249	TSC2	9475	ROCK2	202762_at	-0.388496	7.07771e+06	0.00109514
7249	TSC2	1438	CSF2RA	210340_s_at	-0.388411	7.10582e+06	0.00109807
7249	TSC2	2207	FCER1G	204232_at	-0.388391	7.11239e+06	0.00109807
7249	TSC2	11321	GPN1	209313_at	-0.388278	7.15003e+06	0.00110307
7249	TSC2	65987	KCTD14	219545_at	-0.388032	7.23246e+06	0.00111251
7249	TSC2	51491	NOP16	203023_at	-0.387911	7.27369e+06	0.00111558
7249	TSC2	11235	PDCD10	210907_s_at	-0.387736	7.33313e+06	0.00112076
7249	TSC2	25996	REXO2	218194_at	-0.387626	7.37056e+06	0.00112386
7249	TSC2	64785	GINS3	45633_at	-0.387038	7.57511e+06	0.00115169
7249	TSC2	4643	MYO1E	203072_at	-0.387036	7.57563e+06	0.00115169
7249	TSC2	9470	EIF4E2	209393_s_at	-0.387022	7.58055e+06	0.00115169
7249	TSC2	5937	RBMS1	207266_x_at	-0.386871	763420	0.00115649
7249	TSC2	2734	GLG1	212045_at	-0.386757	7.67469e+06	0.00116143
7249	TSC2	80301	PLEKHO2	204436_at	-0.386272	7.84935e+06	0.00118225
7249	TSC2	23175	LPIN1	212276_at	-0.38606	7.92652e+06	0.00119045
7249	TSC2	8792	TNFRSF11A	207037_at	-0.385616	8.09138e+06	0.00121001
7249	TSC2	3428	IFI16	208965_s_at	-0.385496	8.13642e+06	0.00121588
7249	TSC2	942	CD86	210895_s_at	-0.385474	8.14461e+06	0.00121624
7249	TSC2	2171	FABP5	202345_s_at	-0.385413	8.16756e+06	0.0012188
7249	TSC2	6274	S100A3	206027_at	-0.385374	8.18239e+06	0.00122014
7249	TSC2	100133862 /// 3500 /	IGHG1 /// IGHM /// L	216541_x_at	-0.385317	8.20393e+06	0.00122162
7249	TSC2	8836	GGH	203560_at	-0.385291	82138.3	0.00122222
7249	TSC2	9103	FCGR2C	211395_x_at	-0.384983	8.33151e+06	0.0012371
7249	TSC2	9982	FGFBP1	205014_at	-0.384946	8.34544e+06	0.00123829
7249	TSC2	1536	CYBB	203923_s_at	-0.384807	8.39914e+06	0.00124234
7249	TSC2	960	CD44	212014_x_at	-0.384553	8.49819e+06	0.00125299
7249	TSC2	10205	MPZL2	203779_s_at	-0.384257	8.61477e+06	0.00126571
7249	TSC2	56833	SLAMF8	219385_at	-0.384208	8.63437e+06	0.0012677
7249	TSC2	4199	ME1	204058_at	-0.384143	8.6604e+06	0.00127064
7249	TSC2	800	CALD1	201615_x_at	-0.384064	8.69169e+06	0.00127434
7249	TSC2	5788	PTPRC	212588_at	-0.384049	8.69786e+06	0.00127435
7249	TSC2	669	BPGM	203502_at	-0.383898	8.75846e+06	0.00128144
7249	TSC2	80218	NAA50	217745_s_at	-0.38382	8.78982e+06	0.00128451
7249	TSC2	7052	TGM2	211573_x_at	-0.383816	8.79172e+06	0.00128451
7249	TSC2	53836	GPR87	219936_s_at	-0.383222	9.03487e+06	0.00131545
7249	TSC2	25975	EGFL6	219454_at	-0.382971	913959	0.00132885
7249	TSC2	304	ANXA2P2	208816_x_at	-0.3829	9.16937e+06	0.00133226
7249	TSC2	55856	ACOT13	204565_at	-0.382815	9.20516e+06	0.00133653
7249	TSC2	4233	MET	203510_at	-0.382738	9.23758e+06	0.00133978
7249	TSC2	3559	IL2RA	211269_s_at	-0.382672	9.26559e+06	0.00134252
7249	TSC2	1438	CSF2RA	207085_x_at	-0.38257	9.30893e+06	0.0013478
7249	TSC2	9397	NMT2	205005_s_at	-0.382556	9.31493e+06	0.0013478
7249	TSC2	7850	IL1R2	205403_at	-0.382266	9.43927e+06	0.0013611
7249	TSC2	100129128	KHDC1L	220513_at	-0.382171	9.48044e+06	0.00136577
7249	TSC2	54927	CHCHD3	217972_at	-0.382161	9.48466e+06	0.00136577
7249	TSC2	10473	HMGN4	202579_x_at	-0.381712	9.68152e+06	0.00139029
7249	TSC2	5550	PREP	204117_at	-0.381497	9.77689e+06	0.00140303
7249	TSC2	3097	HIVEP2	212641_at	-0.381362	9.8373e+06	0.0014088
7249	TSC2	6897	TARS	201263_at	-0.381288	9.87086e+06	0.00141131
7249	TSC2	5223	PGAM1	200886_s_at	-0.381278	9.87499e+06	0.00141131
7249	TSC2	26577	PCOLCE2	219295_s_at	-0.381048	9.97907e+06	0.00142231
7249	TSC2	152559	PAQR3	213372_at	-0.380836	0.000100762	0.00143323
7249	TSC2	3091	HIF1A	200989_at	-0.38078	0.000101019	0.00143523
7249	TSC2	9367	RAB9A	221808_at	-0.380559	0.00010204	0.00144746
7249	TSC2	25928	SOSTDC1	213456_at	-0.380314	0.000103185	0.00146175
7249	TSC2	57110	HRASLS	219983_at	-0.380203	0.000103705	0.00146713
7249	TSC2	23216	TBC1D1	212350_at	-0.380127	0.000104063	0.00147075
7249	TSC2	50615	IL21R	219971_at	-0.380024	0.000104553	0.00147514
7249	TSC2	10461	MERTK	206028_s_at	-0.379963	0.000104841	0.00147787
7249	TSC2	4069	LYZ	213975_s_at	-0.379693	0.000106136	0.00149245
7249	TSC2	7545	ZIC1	206373_at	-0.379495	0.000107094	0.00150491
7249	TSC2	2534	FYN	210105_s_at	-0.379447	0.000107325	0.00150715
7249	TSC2	58516	FAM60A	220147_s_at	-0.379382	0.000107643	0.00151041
7249	TSC2	3663	IRF5	205469_s_at	-0.379355	0.000107773	0.00151041
7249	TSC2	8577	TMEFF1	205123_s_at	-0.37901	0.000109472	0.00153218
7249	TSC2	23527	ACAP2	212476_at	-0.378919	0.000109924	0.00153704
7249	TSC2	9533	POLR1C	207515_s_at	-0.37891	0.000109967	0.00153704
7249	TSC2	4893	NRAS	202647_s_at	-0.378863	0.000110205	0.00153832
7249	TSC2	7272	TTK	204822_at	-0.378841	0.000110311	0.00153878
7249	TSC2	8424	BBOX1	205363_at	-0.37868	0.000111119	0.00154798
7249	TSC2	10096	ACTR3	213101_s_at	-0.37859	0.000111571	0.00155325
7249	TSC2	28984	C13orf15	218723_s_at	-0.378489	0.000112084	0.00155832
7249	TSC2	112464	PRKCDBP	213010_at	-0.378256	0.000113267	0.00157156
7249	TSC2	6566	SLC16A1	202235_at	-0.378245	0.000113327	0.00157156
7249	TSC2	3486	IGFBP3	212143_s_at	-0.378156	0.000113783	0.00157672
7249	TSC2	1736	DKC1	201478_s_at	-0.378099	0.000114075	0.001578
7249	TSC2	3383	ICAM1	202638_s_at	-0.378094	0.000114102	0.001578
7249	TSC2	6317	SERPINB3	209719_x_at	-0.378034	0.000114408	0.0015812
7249	TSC2	3142	HLX	214438_at	-0.377918	0.00011501	0.00158848
7249	TSC2	2359	FPR3	214560_at	-0.377673	0.00011629	0.00160087
7249	TSC2	9712	USP6NL	204761_at	-0.377442	0.000117507	0.00161445
7249	TSC2	6223	RPS19	202649_x_at	-0.377403	0.000117712	0.00161516
7249	TSC2	6273	S100A2	204268_at	-0.377009	0.000119821	0.00164194
7249	TSC2	79572	ATP13A3	212297_at	-0.37699	0.000119923	0.00164226
7249	TSC2	9962	SLC23A2	211572_s_at	-0.376946	0.000120157	0.0016444
7249	TSC2	1535	CYBA	203028_s_at	-0.376873	0.000120556	0.00164877
7249	TSC2	9056	SLC7A7	204588_s_at	-0.376759	0.000121171	0.00165455
7249	TSC2	6357	CCL13	216714_at	-0.376644	0.000121802	0.0016604
7249	TSC2	1432	MAPK14	211561_x_at	-0.376591	0.000122091	0.00166218
7249	TSC2	5019	OXCT1	202780_at	-0.376564	0.000122238	0.0016631
7249	TSC2	2215	FCGR3B	204007_at	-0.376539	0.000122378	0.00166393
7249	TSC2	79065	ATG9A	202492_at	-0.376287	0.000123769	0.00168067
7249	TSC2	6317	SERPINB3	209720_s_at	-0.376212	0.000124189	0.00168505
7249	TSC2	10447	FAM3C	201889_at	-0.376186	0.000124333	0.00168505
7249	TSC2	23175	LPIN1	212274_at	-0.376111	0.000124752	0.00168854
7249	TSC2	54149	C21orf91	220941_s_at	-0.376074	0.000124959	0.00169025
7249	TSC2	10123	ARL4C	202208_s_at	-0.375927	0.000125783	0.00169967
7249	TSC2	80157	CWH43	220723_s_at	-0.375921	0.000125818	0.00169967
7249	TSC2	10643	IGF2BP3	203819_s_at	-0.375891	0.000125985	0.00169974
7249	TSC2	713	C1QB	202953_at	-0.375859	0.000126167	0.00170111
7249	TSC2	59342	SCPEP1	218217_at	-0.375706	0.000127039	0.00170956
7249	TSC2	5230	PGK1	200737_at	-0.375425	0.000128646	0.0017256
7249	TSC2	64785	GINS3	218719_s_at	-0.375382	0.000128894	0.00172566
7249	TSC2	6742	SSBP1	202591_s_at	-0.375336	0.000129159	0.00172811
7249	TSC2	9444	QKI	212263_at	-0.375313	0.000129292	0.00172829
7249	TSC2	1849	DUSP7	213848_at	-0.375301	0.000129359	0.00172829
7249	TSC2	4082	MARCKS	201669_s_at	-0.375291	0.00012942	0.00172829
7249	TSC2	1116	CHI3L1	209396_s_at	-0.375186	0.00013003	0.00173533
7249	TSC2	286527	TMSB15B	214051_at	-0.375043	0.000130859	0.00174268
7249	TSC2	51379	CRLF3	205474_at	-0.375034	0.000130913	0.00174268
7249	TSC2	8837	CFLAR	214486_x_at	-0.375007	0.000131075	0.00174372
7249	TSC2	9043	SPAG9	206748_s_at	-0.374916	0.000131609	0.00174778
7249	TSC2	10943	MSL3	214009_at	-0.374876	0.000131842	0.00174839
7249	TSC2	30817	EMR2	207610_s_at	-0.374831	0.000132105	0.00174966
7249	TSC2	8724	SNX3	208781_x_at	-0.374747	0.000132606	0.00175418
7249	TSC2	6357	CCL13	206407_s_at	-0.374745	0.000132614	0.00175418
7249	TSC2	79158	GNPTAB	212959_s_at	-0.374541	0.000133829	0.00176802
7249	TSC2	271	AMPD2	212360_at	-0.374413	0.000134593	0.001777
7249	TSC2	79852	EPHX3	220013_at	-0.374085	0.000136577	0.00180093
7249	TSC2	6364	CCL20	205476_at	-0.373959	0.000137347	0.00180767
7249	TSC2	84830	C6orf105	215100_at	-0.373835	0.000138109	0.00181428
7249	TSC2	2124	EVI2B	211742_s_at	-0.373788	0.000138395	0.00181577
7249	TSC2	1390	CREM	214508_x_at	-0.373609	0.000139501	0.0018257
7249	TSC2	4689	NCF4	205147_x_at	-0.37356	0.000139807	0.00182742
7249	TSC2	28960	DCPS	218774_at	-0.37342	0.000140681	0.00183771
7249	TSC2	890	CCNA2	203418_at	-0.373374	0.000140967	0.00184029
7249	TSC2	302	ANXA2	210427_x_at	-0.373353	0.0001411	0.00184088
7249	TSC2	5317	PKP1	221854_at	-0.373309	0.000141375	0.00184161
7249	TSC2	1390	CREM	207630_s_at	-0.373305	0.0001414	0.00184161
7249	TSC2	54793	KCTD9	218823_s_at	-0.373302	0.000141419	0.00184161
7249	TSC2	509	ATP5C1	205711_x_at	-0.373202	0.000142052	0.00184871
7249	TSC2	1508	CTSB	200839_s_at	-0.372969	0.000143528	0.00186444
7249	TSC2	29105	C16orf80	217957_at	-0.372899	0.000143974	0.00186907
7249	TSC2	51406	NOL7	202882_x_at	-0.372789	0.00014468	0.00187708
7249	TSC2	10130	PDIA6	216640_s_at	-0.372706	0.000145215	0.00188286
7249	TSC2	55884	WSB2	213734_at	-0.372689	0.000145325	0.00188312
7249	TSC2	7305	TYROBP	204122_at	-0.372635	0.000145674	0.00188579
7249	TSC2	23764	MAFF	36711_at	-0.3726	0.000145897	0.00188587
7249	TSC2	509	ATP5C1	208870_x_at	-0.372558	0.000146168	0.00188704
7249	TSC2	7187	TRAF3	208315_x_at	-0.372393	0.000147241	0.00189973
7249	TSC2	10095	ARPC1B	201954_at	-0.372307	0.000147805	0.00190583
7249	TSC2	119	ADD2	205268_s_at	-0.37226	0.000148112	0.00190744
7249	TSC2	10097	ACTR2	200728_at	-0.372113	0.000149078	0.00191753
7249	TSC2	11245	GPR176	206673_at	-0.372016	0.000149721	0.0019213
7249	TSC2	6281	S100A10	200872_at	-0.371967	0.00015005	0.00192413
7249	TSC2	55704	CCDC88A	221078_s_at	-0.371915	0.000150393	0.00192735
7249	TSC2	5352	PLOD2	202619_s_at	-0.371773	0.000151344	0.00193392
7249	TSC2	5230	PGK1	217356_s_at	-0.371769	0.000151367	0.00193392
7249	TSC2	1386	ATF2	205446_s_at	-0.371729	0.000151635	0.00193616
7249	TSC2	965	CD58	205173_x_at	-0.371685	0.000151934	0.0019388
7249	TSC2	5500	PPP1CB	201407_s_at	-0.371606	0.000152465	0.00194202
7249	TSC2	4200	ME2	210154_at	-0.371438	0.000153601	0.00195294
7249	TSC2	5660	PSAP	200871_s_at	-0.371303	0.000154516	0.0019622
7249	TSC2	7111	TMOD1	203661_s_at	-0.370969	0.000156812	0.00198774
7249	TSC2	5937	RBMS1	209868_s_at	-0.370948	0.000156955	0.00198835
7249	TSC2	80183	C13orf18	44790_s_at	-0.370848	0.000157651	0.00199476
7249	TSC2	7456	WIPF1	202665_s_at	-0.370793	0.000158036	0.00199722
7249	TSC2	23299	BICD2	213154_s_at	-0.370751	0.000158326	0.00199847
7249	TSC2	1520	CTSS	202901_x_at	-0.370719	0.00015855	0.00200009
7249	TSC2	11329	STK38	202951_at	-0.370596	0.000159415	0.0020098
7249	TSC2	79677	SMC6	218781_at	-0.370567	0.000159618	0.00201115
7249	TSC2	4332	MNDA	204959_at	-0.370379	0.000160945	0.00202377
7249	TSC2	5604	MAP2K1	202670_at	-0.370348	0.000161166	0.00202427
7249	TSC2	1439	CSF2RB	205159_at	-0.370324	0.000161335	0.00202427
7249	TSC2	9945	GFPT2	205100_at	-0.370212	0.000162128	0.00203179
7249	TSC2	64771	C6orf106	217925_s_at	-0.369955	0.000163974	0.00204636
7249	TSC2	3459	IFNGR1	211676_s_at	-0.369737	0.000165551	0.00206458
7249	TSC2	8985	PLOD3	202185_at	-0.369646	0.000166216	0.00206735
7249	TSC2	10473	HMGN4	209787_s_at	-0.369517	0.000167157	0.00207497
7249	TSC2	26064	RAI14	202052_s_at	-0.369422	0.000167855	0.00207908
7249	TSC2	6885	MAP3K7	211537_x_at	-0.369418	0.000167885	0.00207908
7249	TSC2	8735	MYH13	208208_at	-0.369285	0.000168868	0.00208755
7249	TSC2	100132417 /// 2209	FCGR1A /// FCGR1C	216950_s_at	-0.369143	0.000169927	0.00209817
7249	TSC2	10054	UBA2	201177_s_at	-0.369092	0.000170302	0.00210156
7249	TSC2	23250	ATP11A	213582_at	-0.369044	0.000170667	0.00210483
7249	TSC2	11067	C10orf10	209182_s_at	-0.369019	0.000170852	0.00210587
7249	TSC2	144195 /// 6515	SLC2A14 /// SLC2A3	222088_s_at	-0.368895	0.000171782	0.0021136
7249	TSC2	3920	LAMP2	203041_s_at	-0.36864	0.00017371	0.00213357
7249	TSC2	285203	C3orf64	221935_s_at	-0.36861	0.000173939	0.00213513
7249	TSC2	6518	SLC2A5	204430_s_at	-0.368451	0.000175151	0.00214624
7249	TSC2	1116	CHI3L1	209395_at	-0.368098	0.000177876	0.00217075
7249	TSC2	51647	FAM96B	218074_at	-0.367018	0.000186457	0.00226099
7249	TSC2	10950	BTG3	215425_at	-0.366937	0.000187122	0.00226775
7249	TSC2	305	ANXA2P3	211241_at	-0.366862	0.000187728	0.00227247
7249	TSC2	57103	C12orf5	219099_at	-0.366799	0.000188245	0.0022774
7249	TSC2	1756	DMD	208086_s_at	-0.366778	0.000188417	0.00227773
7249	TSC2	200315	APOBEC3A	210873_x_at	-0.366769	0.000188489	0.00227773
7249	TSC2	5937	RBMS1	203748_x_at	-0.366618	0.000189736	0.00229026
7249	TSC2	25937	WWTR1	202133_at	-0.366323	0.000192181	0.00231612
7249	TSC2	8645	KCNK5	219615_s_at	-0.366308	0.000192307	0.00231612
7249	TSC2	6303	SAT1	210592_s_at	-0.366293	0.000192432	0.00231612
7249	TSC2	238	ALK	208212_s_at	-0.366292	0.000192439	0.00231612
7249	TSC2	10061	ABCF2	207622_s_at	-0.366137	0.00019374	0.0023291
7249	TSC2	6503	SLA	203761_at	-0.366124	0.000193851	0.0023291
7249	TSC2	865	CBFB	202370_s_at	-0.366098	0.000194074	0.00233044
7249	TSC2	6627	SNRPA1	215722_s_at	-0.365687	0.00019756	0.00236166
7249	TSC2	10135	NAMPT	217739_s_at	-0.365686	0.000197575	0.00236166
7249	TSC2	6279	S100A8	214370_at	-0.365556	0.000198689	0.0023705
7249	TSC2	699	BUB1	209642_at	-0.365534	0.00019888	0.0023705
7249	TSC2	1111	CHEK1	205394_at	-0.365485	0.000199302	0.00237418
7249	TSC2	6769	STAC	205743_at	-0.36537	0.0002003	0.00238336
7249	TSC2	7368	UGT8	208358_s_at	-0.365235	0.000201467	0.00239453
7249	TSC2	8690	JRKL	206734_at	-0.365144	0.000202267	0.00240106
7249	TSC2	25937	WWTR1	202132_at	-0.365125	0.000202435	0.00240106
7249	TSC2	334	APLP2	208701_at	-0.364867	0.000204705	0.0024234
7249	TSC2	966	CD59	200983_x_at	-0.364836	0.000204979	0.00242527
7249	TSC2	23433	RHOQ	212119_at	-0.36451	0.000207886	0.00245657
7249	TSC2	51465	UBE2J1	217826_s_at	-0.364465	0.00020829	0.0024589
7249	TSC2	26031	OSBPL3	209627_s_at	-0.364287	0.000209901	0.00247652
7249	TSC2	7277	TUBA4A	212242_at	-0.364202	0.000210674	0.00248325
7249	TSC2	10632	ATP5L	210453_x_at	-0.364198	0.000210708	0.00248325
7249	TSC2	3655	ITGA6	215177_s_at	-0.364083	0.000211757	0.00249281
7249	TSC2	8417	STX7	212632_at	-0.364031	0.000212228	0.0024965
7249	TSC2	586	BCAT1	214452_at	-0.364009	0.000212428	0.0024965
7249	TSC2	6741	SSB	201138_s_at	-0.363846	0.000213933	0.00250857
7249	TSC2	80146	UXS1	219675_s_at	-0.363781	0.000214529	0.00251414
7249	TSC2	23294	ANKS1A	212747_at	-0.363651	0.000215731	0.00252542
7249	TSC2	5650	KLK7	205778_at	-0.363444	0.000217667	0.00254381
7249	TSC2	23710	GABARAPL1	208869_s_at	-0.363384	0.000218227	0.00254682
7249	TSC2	25932	CLIC4	221881_s_at	-0.363378	0.000218289	0.00254682
7249	TSC2	9603	NFE2L3	204702_s_at	-0.363263	0.000219369	0.002558
7249	TSC2	140578	CHODL	219867_at	-0.363217	0.000219803	0.00256021
7249	TSC2	9043	SPAG9	212470_at	-0.363012	0.000221752	0.00258005
7249	TSC2	100288525	LOC100288525	219785_s_at	-0.362859	0.000223216	0.0025942
7249	TSC2	8882	ZNF259	200054_at	-0.362622	0.000225494	0.00261778
7249	TSC2	6554	SLC10A1	207185_at	-0.362251	0.000229115	0.00265247
7249	TSC2	3805	KIR2DL4	211245_x_at	-0.362187	0.000229747	0.00265685
7249	TSC2	2001	ELF5	220624_s_at	-0.3621	0.000230598	0.00266376
7249	TSC2	800	CALD1	212077_at	-0.361947	0.000232118	0.00267689
7249	TSC2	3853	KRT6A	209125_at	-0.361873	0.000232854	0.00268185
7249	TSC2	5965	RECQL	210568_s_at	-0.361804	0.000233542	0.00268598
7249	TSC2	1112	FOXN3	218031_s_at	-0.361791	0.000233675	0.00268598
7249	TSC2	10656	KHDRBS3	209781_s_at	-0.36145	0.000237106	0.00271946
7249	TSC2	6280	S100A9	203535_at	-0.361338	0.000238248	0.00273106
7249	TSC2	9388	LIPG	219181_at	-0.361207	0.000239582	0.00274135
7249	TSC2	56925	LXN	218729_at	-0.361186	0.000239799	0.00274135
7249	TSC2	7988	ZNF212	203985_at	-0.361116	0.000240522	0.00274511
7249	TSC2	4190	MDH1	200978_at	-0.360669	0.000245153	0.00278735
7249	TSC2	240	ALOX5	204446_s_at	-0.360495	0.000246982	0.00280359
7249	TSC2	55862	ECHDC1	219974_x_at	-0.360444	0.000247512	0.00280808
7249	TSC2	3595	IL12RB2	206999_at	-0.360329	0.000248733	0.00281888
7249	TSC2	6277	S100A6	217728_at	-0.360141	0.00025073	0.00283265
7249	TSC2	2346	FOLH1	205860_x_at	-0.360135	0.000250792	0.00283265
7249	TSC2	29780	PARVB	37966_at	-0.360033	0.000251883	0.00283924
7249	TSC2	719	C3AR1	209906_at	-0.359425	0.000258486	0.0029043
7249	TSC2	22873	DZIP1	204557_s_at	-0.359325	0.000259585	0.00291508
7249	TSC2	5634	PRPS2	203401_at	-0.359305	0.000259809	0.00291604
7249	TSC2	8828	NRP2	210841_s_at	-0.359233	0.000260605	0.00292184
7249	TSC2	23463	ICMT	201609_x_at	-0.359203	0.000260932	0.00292394
7249	TSC2	57211	GPR126	213094_at	-0.359142	0.000261606	0.00292837
7249	TSC2	8832	CD84	205988_at	-0.358872	0.000264624	0.00295269
7249	TSC2	8997	KALRN	206078_at	-0.358718	0.000266356	0.00296728
7249	TSC2	3588	IL10RB	209575_at	-0.358683	0.000266753	0.00297012
7249	TSC2	8651	SOCS1	209999_x_at	-0.358421	0.000269731	0.0030001
7249	TSC2	23299	BICD2	209203_s_at	-0.358242	0.000271782	0.0030213
7249	TSC2	2770	GNAI1	209576_at	-0.358037	0.000274143	0.00304432
7249	TSC2	6875	TAF4B	216226_at	-0.357869	0.000276105	0.00306287
7249	TSC2	2173	FABP7	216192_at	-0.357847	0.000276355	0.00306402
7249	TSC2	51465	UBE2J1	217823_s_at	-0.357745	0.000277548	0.00307562
7249	TSC2	794	CALB2	205428_s_at	-0.357622	0.000279	0.00308682
7249	TSC2	3840	KPNA4	209653_at	-0.357533	0.00028005	0.0030963
7249	TSC2	5361	PLXNA1	221538_s_at	-0.357524	0.000280153	0.0030963
7249	TSC2	6696	SPP1	209875_s_at	-0.357483	0.000280637	0.00310002
7249	TSC2	51678	MPP6	205429_s_at	-0.357425	0.00028133	0.00310122
7249	TSC2	79630	C1orf54	219506_at	-0.357377	0.000281899	0.00310163
7249	TSC2	5467	PPARD	37152_at	-0.357371	0.000281966	0.00310163
7249	TSC2	3383	ICAM1	202637_s_at	-0.357245	0.000283478	0.00311521
7249	TSC2	9444	QKI	212636_at	-0.357224	0.000283725	0.00311607
7249	TSC2	53827	FXYD5	218084_x_at	-0.357183	0.000284217	0.00311821
7249	TSC2	6641	SNTB1	208608_s_at	-0.357016	0.000286219	0.00313853
7249	TSC2	79614	C5orf23	219054_at	-0.356976	0.000286711	0.00314228
7249	TSC2	7097	TLR2	204924_at	-0.356709	0.000289955	0.00317103
7249	TSC2	6397	SEC14L1	202083_s_at	-0.356695	0.000290125	0.00317103
7249	TSC2	1737	DLAT	211150_s_at	-0.356498	0.00029254	0.00318949
7249	TSC2	4907	NT5E	203939_at	-0.356483	0.000292724	0.00318984
7249	TSC2	302	ANXA2	213503_x_at	-0.356438	0.000293277	0.00319255
7249	TSC2	81631	MAP1LC3B	208785_s_at	-0.356284	0.000295176	0.00320988
7249	TSC2	9957	HS3ST1	205466_s_at	-0.356189	0.000296359	0.00321705
7249	TSC2	1459	CSNK2A2	203575_at	-0.356182	0.000296448	0.00321705
7249	TSC2	140885	SIRPA	217024_x_at	-0.356088	0.000297629	0.00322819
7249	TSC2	2707	GJB3	215243_s_at	-0.355864	0.000300431	0.00325106
7249	TSC2	11004	KIF2C	211519_s_at	-0.355863	0.000300453	0.00325106
7249	TSC2	1508	CTSB	213275_x_at	-0.35586	0.000300483	0.00325106
7249	TSC2	2632	GBE1	203282_at	-0.355733	0.000302089	0.00326138
7249	TSC2	9025	RNF8	203160_s_at	-0.355571	0.000304154	0.00327692
7249	TSC2	10797	MTHFD2	201761_at	-0.355365	0.000306799	0.00329864
7249	TSC2	10328	COX4NB	218057_x_at	-0.355229	0.000308548	0.00331405
7249	TSC2	1956	EGFR	201983_s_at	-0.355059	0.000310749	0.00333427
7249	TSC2	10404	PGCP	203501_at	-0.354887	0.000312992	0.00335491
7249	TSC2	81688	C6orf62	213875_x_at	-0.354788	0.000314295	0.00336562
7249	TSC2	9540	TP53I3	210609_s_at	-0.354722	0.000315171	0.00336965
7249	TSC2	56910	STARD7	200028_s_at	-0.354435	0.000318978	0.00340861
7249	TSC2	8324	FZD7	203705_s_at	-0.354161	0.000322649	0.00344082
7249	TSC2	8726	EED	209572_s_at	-0.35411	0.000323328	0.00344607
7249	TSC2	25841	ABTB2	213497_at	-0.3541	0.000323469	0.00344607
7249	TSC2	8725	C19orf2	214173_x_at	-0.353907	0.000326077	0.00346856
7249	TSC2	1827	RCAN1	215253_s_at	-0.353678	0.00032921	0.00349834
7249	TSC2	11254	SLC6A14	219795_at	-0.353657	0.000329505	0.0034988
7249	TSC2	2597	GAPDH	AFFX-HUMGAPDH/M33197	-0.353651	0.000329588	0.0034988
7249	TSC2	10184	LHFPL2	212658_at	-0.353545	0.000331036	0.00351129
7249	TSC2	5268	SERPINB5	204855_at	-0.353513	0.000331483	0.00351359
7249	TSC2	10518	CIB2	205007_s_at	-0.353435	0.00033256	0.00351701
7249	TSC2	64422	ATG3	221492_s_at	-0.353429	0.000332645	0.00351701
7249	TSC2	3459	IFNGR1	202727_s_at	-0.353082	0.000337481	0.00355559
7249	TSC2	10257	ABCC4	203196_at	-0.352817	0.000341224	0.00358781
7249	TSC2	6422	SFRP1	202037_s_at	-0.352729	0.000342484	0.00359925
7249	TSC2	11168	PSIP1	209337_at	-0.352572	0.000344721	0.00361913
7249	TSC2	2992	GYG1	201554_x_at	-0.352469	0.000346199	0.00362921
7249	TSC2	23	ABCF1	200045_at	-0.352215	0.000349865	0.00365324
7249	TSC2	5337	PLD1	205203_at	-0.352058	0.000352157	0.0036733
7249	TSC2	54800	KLHL24	221986_s_at	-0.351748	0.000356702	0.00370863
7249	TSC2	9025	RNF8	203161_s_at	-0.351731	0.00035696	0.00370863
7249	TSC2	2730	GCLM	203925_at	-0.351563	0.000359447	0.00372982
7249	TSC2	81034	SLC25A32	221020_s_at	-0.351525	0.000360014	0.00373296
7249	TSC2	84223	IQCG	221185_s_at	-0.351508	0.000360262	0.00373369
7249	TSC2	5638	PRRG1	205618_at	-0.351362	0.000362458	0.00375274
7249	TSC2	6443	SGCB	205120_s_at	-0.351313	0.000363185	0.00375841
7249	TSC2	4205	MEF2A	212535_at	-0.351148	0.000365678	0.00377861
7249	TSC2	9258	MFHAS1	213457_at	-0.35109	0.000366547	0.00378573
7249	TSC2	5906	RAP1A	202362_at	-0.35093	0.000368979	0.00380709
7249	TSC2	834	CASP1	211366_x_at	-0.3509	0.000369444	0.00381002
7249	TSC2	892	CCNC	201955_at	-0.350851	0.000370189	0.00381395
7249	TSC2	5594	MAPK1	212271_at	-0.350713	0.00037231	0.00382961
7249	TSC2	8876	VNN1	205844_at	-0.350704	0.00037244	0.00382961
7249	TSC2	100291917 /// 28396	IGHA1 /// IGHD /// I	216557_x_at	-0.350563	0.00037461	0.0038425
7249	TSC2	80176	SPSB1	219677_at	-0.350446	0.000376437	0.00385747
7249	TSC2	445	ASS1	207076_s_at	-0.350421	0.000376819	0.00385761
7249	TSC2	56902	PNO1	203622_s_at	-0.350293	0.000378818	0.00387504
7249	TSC2	3925	STMN1	217714_x_at	-0.350276	0.000379082	0.0038751
7249	TSC2	5160	PDHA1	200980_s_at	-0.349746	0.000387445	0.00395096
7249	TSC2	4711	NDUFB5	203621_at	-0.349374	0.000393416	0.00400406
7249	TSC2	10625	IVNS1ABP	201362_at	-0.349337	0.000394023	0.00400829
7249	TSC2	11157	LSM6	205036_at	-0.349052	0.000398658	0.00405151
7249	TSC2	8724	SNX3	213545_x_at	-0.348902	0.000401115	0.00406859
7249	TSC2	2131	EXT1	201995_at	-0.348889	0.000401337	0.00406887
7249	TSC2	23200	ATP11B	212536_at	-0.348826	0.00040237	0.0040754
7249	TSC2	9103	FCGR2C	210992_x_at	-0.348697	0.000404506	0.00409111
7249	TSC2	5359	PLSCR1	202446_s_at	-0.348336	0.00041054	0.00414814
7249	TSC2	29969	MDFIC	217599_s_at	-0.348228	0.00041235	0.0041611
7249	TSC2	5708	PSMD2	200830_at	-0.348215	0.000412571	0.0041611
7249	TSC2	1436	CSF1R	203104_at	-0.348213	0.000412616	0.0041611
7249	TSC2	706	TSPO	202096_s_at	-0.348155	0.000413597	0.00416898
7249	TSC2	10859	LILRB1	207104_x_at	-0.348071	0.000415014	0.00417962
7249	TSC2	83443	SF3B5	221263_s_at	-0.348045	0.00041545	0.00417962
7249	TSC2	10404	PGCP	208454_s_at	-0.348025	0.000415792	0.00418106
7249	TSC2	8934	RAB7L1	218699_at	-0.347976	0.000416628	0.00418745
7249	TSC2	4082	MARCKS	201668_x_at	-0.347853	0.000418726	0.00420249
7249	TSC2	55669	MFN1	211801_x_at	-0.347769	0.000420172	0.0042119
7249	TSC2	54733	SLC35F2	218826_at	-0.347696	0.000421433	0.00421755
7249	TSC2	8028	MLLT10	205408_at	-0.347676	0.000421776	0.00421897
7249	TSC2	4837	NNMT	202238_s_at	-0.347644	0.000422327	0.00422247
7249	TSC2	23673	STX12	212112_s_at	-0.347582	0.000423403	0.00422919
7249	TSC2	240	ALOX5	204445_s_at	-0.347505	0.000424733	0.00423983
7249	TSC2	302	ANXA2	201590_x_at	-0.347465	0.000425426	0.00424333
7249	TSC2	2357	FPR1	205119_s_at	-0.34737	0.000427088	0.00425788
7249	TSC2	7091	TLE4	216997_x_at	-0.347221	0.000429679	0.00427153
7249	TSC2	7091	TLE4	214688_at	-0.347125	0.000431369	0.00428629
7249	TSC2	50515	CHST11	219634_at	-0.347105	0.000431725	0.0042878
7249	TSC2	8555	CDC14B	208022_s_at	-0.34708	0.000432163	0.00428809
7249	TSC2	55752	2011-09-01	214293_at	-0.347019	0.000433236	0.00429513
7249	TSC2	2512	FTL	212788_x_at	-0.347017	0.000433282	0.00429513
7249	TSC2	961	CD47	213857_s_at	-0.34691	0.000435174	0.00430443
7249	TSC2	55346	TCP11L1	205796_at	-0.346904	0.000435285	0.00430443
7249	TSC2	5266	PI3	203691_at	-0.346897	0.000435407	0.00430443
7249	TSC2	7511	XPNPEP1	209045_at	-0.346886	0.000435607	0.00430443
7249	TSC2	79572	ATP13A3	219558_at	-0.346852	0.000436204	0.00430779
7249	TSC2	23185	LARP4B	208952_s_at	-0.346766	0.000437727	0.00431877
7249	TSC2	9669	EIF5B	201025_at	-0.346576	0.000441142	0.00434632
7249	TSC2	5049	PAFAH1B2	210160_at	-0.34621	0.000447756	0.00440115
7249	TSC2	419	ART3	210147_at	-0.346173	0.000448432	0.00440573
7249	TSC2	55884	WSB2	201760_s_at	-0.346006	0.000451482	0.00442946
7249	TSC2	5671	PSG3	211741_x_at	-0.345992	0.00045175	0.00443002
7249	TSC2	9654	TTLL4	203703_s_at	-0.345957	0.000452392	0.00443424
7249	TSC2	55750	AGK	222132_s_at	-0.345907	0.000453301	0.00444108
7249	TSC2	26238	C6orf123	207698_at	-0.345788	0.000455508	0.00445853
7249	TSC2	81611	ANP32E	208103_s_at	-0.345699	0.000457156	0.00447258
7249	TSC2	54480	CHPF2	55093_at	-0.345497	0.000460918	0.00450098
7249	TSC2	4094	MAF	206363_at	-0.345471	0.000461401	0.00450262
7249	TSC2	858	CAV2	203323_at	-0.345301	0.000464594	0.00452844
7249	TSC2	29967	LRP12	220253_s_at	-0.345249	0.000465583	0.00453598
7249	TSC2	131566	DCBLD2	213865_at	-0.344907	0.000472075	0.00459495
7249	TSC2	10632	ATP5L	208746_x_at	-0.344774	0.000474613	0.00461751
7249	TSC2	83937	RASSF4	221578_at	-0.344698	0.000476086	0.00462763
7249	TSC2	1678	TIMM8A	205217_at	-0.344697	0.000476095	0.00462763
7249	TSC2	2983	GUCY1B3	203817_at	-0.344652	0.000476978	0.00463407
7249	TSC2	4071	TM4SF1	215034_s_at	-0.344481	0.00048029	0.00466193
7249	TSC2	3455	IFNAR2	204785_x_at	-0.344458	0.000480736	0.0046641
7249	TSC2	5362	PLXNA2	213030_s_at	-0.344325	0.000483321	0.00468484
7249	TSC2	55790	CSGALNACT1	219049_at	-0.344284	0.000484121	0.00469034
7249	TSC2	57154	SMURF1	212668_at	-0.344262	0.000484559	0.00469034
7249	TSC2	26135	SERBP1	210466_s_at	-0.344219	0.000485391	0.00469283
7249	TSC2	26136	TES	202719_s_at	-0.344162	0.000486522	0.00469506
7249	TSC2	10531	PITRM1	205273_s_at	-0.344157	0.000486615	0.00469506
7249	TSC2	5062	PAK2	208875_s_at	-0.343879	0.000492108	0.00473631
7249	TSC2	6285	S100B	209686_at	-0.343872	0.000492246	0.00473631
7249	TSC2	5742	PTGS1	215813_s_at	-0.343854	0.000492599	0.00473754
7249	TSC2	10130	PDIA6	208639_x_at	-0.342998	0.00050989	0.00489037
7249	TSC2	29081	METTL5	221570_s_at	-0.34293	0.000511296	0.0048976
7249	TSC2	8190	MIA	206560_s_at	-0.342831	0.000513336	0.00491218
7249	TSC2	10144	FAM13A	217047_s_at	-0.342631	0.000517483	0.00494285
7249	TSC2	864	RUNX3	204197_s_at	-0.342576	0.000518619	0.00494919
7249	TSC2	9589	WTAP	203137_at	-0.342461	0.000521034	0.00496772
7249	TSC2	2132	EXT2	202013_s_at	-0.342448	0.000521305	0.00496804
7249	TSC2	6646	SOAT1	221561_at	-0.342388	0.000522547	0.00497761
7249	TSC2	55612	FERMT1	218796_at	-0.342138	0.000527818	0.00502042
7249	TSC2	11309	SLCO2B1	211557_x_at	-0.341999	0.000530774	0.00503995
7249	TSC2	8837	CFLAR	210564_x_at	-0.341923	0.000532396	0.00505163
7249	TSC2	10553	HTATIP2	210253_at	-0.341919	0.000532486	0.00505163
7249	TSC2	23180	RFTN1	212646_at	-0.341705	0.000537065	0.00508587
7249	TSC2	5230	PGK1	200738_s_at	-0.341692	0.000537354	0.00508631
7249	TSC2	26973	CHORDC1	218566_s_at	-0.341642	0.000538427	0.00509416
7249	TSC2	83937	RASSF4	49306_at	-0.341572	0.000539951	0.00510628
7249	TSC2	54498	SMOX	210357_s_at	-0.3413	0.000545855	0.00515133
7249	TSC2	54946	SLC41A3	219175_s_at	-0.340749	0.000558019	0.00525273
7249	TSC2	329	BIRC2	202076_at	-0.340739	0.000558227	0.00525273
7249	TSC2	3559	IL2RA	206341_at	-0.34073	0.000558444	0.00525273
7249	TSC2	1645	AKR1C1	204151_x_at	-0.340597	0.000561408	0.00527588
7249	TSC2	3556	IL1RAP	205227_at	-0.340529	0.00056294	0.00528791
7249	TSC2	51501	C11orf73	219979_s_at	-0.340421	0.000565362	0.00530116
7249	TSC2	2821	GPI	208308_s_at	-0.340318	0.0005677	0.0053207
7249	TSC2	6223	RPS19	213414_s_at	-0.340143	0.000571668	0.0053531
7249	TSC2	306	ANXA3	209369_at	-0.340019	0.000574511	0.00537732
7249	TSC2	51312	SLC25A37	218136_s_at	-0.33996	0.000575863	0.00538517
7249	TSC2	10539	GLRX3	214205_x_at	-0.339881	0.000577681	0.00539976
7249	TSC2	5523	PPP2R3A	207749_s_at	-0.33984	0.000578628	0.00540397
7249	TSC2	4116	MAGOH	210092_at	-0.339716	0.000581491	0.0054257
7249	TSC2	1650	DDOST	208674_x_at	-0.339695	0.000581967	0.00542591
7249	TSC2	29842	TFCP2L1	219735_s_at	-0.339628	0.000583514	0.00543732
7249	TSC2	5266	PI3	41469_at	-0.339577	0.0005847	0.00544595
7249	TSC2	26511	CHIC2	219492_at	-0.339561	0.000585085	0.00544711
7249	TSC2	401630	NCRNA00230A	216786_at	-0.339463	0.000587364	0.00546348
7249	TSC2	140885	SIRPA	202895_s_at	-0.339368	0.00058958	0.0054768
7249	TSC2	6515	SLC2A3	202497_x_at	-0.339174	0.000594142	0.00550295
7249	TSC2	2180	ACSL1	201963_at	-0.339171	0.000594232	0.00550295
7249	TSC2	2590	GALNT2	217787_s_at	-0.33902	0.000597799	0.00552865
7249	TSC2	10006	ABI1	209028_s_at	-0.338897	0.000600733	0.00555333
7249	TSC2	55308	DDX19A	202578_s_at	-0.338723	0.000604878	0.00558673
7249	TSC2	23534	TNPO3	212317_at	-0.338636	0.000606971	0.00560113
7249	TSC2	23305	ACSL6	211207_s_at	-0.338562	0.000608767	0.00561522
7249	TSC2	8634	RTCD1	203594_at	-0.338537	0.000609367	0.00561829
7249	TSC2	8828	NRP2	214632_at	-0.338375	0.000613292	0.00564951
7249	TSC2	1438	CSF2RA	211286_x_at	-0.338285	0.000615479	0.00566716
7249	TSC2	7456	WIPF1	202663_at	-0.338211	0.000617281	0.00567877
7249	TSC2	10632	ATP5L	207573_x_at	-0.338115	0.000619644	0.00569801
7249	TSC2	10591	C6orf108	39817_s_at	-0.338019	0.00062201	0.00571726
7249	TSC2	9781	RNF144A	204040_at	-0.337996	0.000622567	0.00571917
7249	TSC2	2798	GNRHR	211522_s_at	-0.337853	0.000626096	0.00574345
7249	TSC2	7447	VSNL1	203797_at	-0.337848	0.000626229	0.00574345
7249	TSC2	3852	KRT5	201820_at	-0.337808	0.00062723	0.00575011
7249	TSC2	3066	HDAC2	201833_at	-0.337788	0.00062772	0.00575209
7249	TSC2	57863	CADM3	213948_x_at	-0.337717	0.000629472	0.00576562
7249	TSC2	3628	INPP1	202794_at	-0.337578	0.000632956	0.00579247
7249	TSC2	22877	MLXIP	202519_at	-0.337512	0.000634611	0.0058046
7249	TSC2	151050	C2orf67	215046_at	-0.337503	0.000634835	0.0058046
7249	TSC2	51411	BIN2	219191_s_at	-0.337387	0.000637733	0.00582348
7249	TSC2	79156	PLEKHF1	219566_at	-0.337336	0.000639041	0.00583034
7249	TSC2	6303	SAT1	203455_s_at	-0.337318	0.00063948	0.00583182
7249	TSC2	8545	CGGBP1	206861_s_at	-0.337245	0.00064132	0.00584605
7249	TSC2	27161	EIF2C2	213310_at	-0.337148	0.000643785	0.00586088
7249	TSC2	2994	GYPB	214407_x_at	-0.336959	0.000648615	0.00589972
7249	TSC2	2123	EVI2A	204774_at	-0.336874	0.000650789	0.00591436
7249	TSC2	23301	EHBP1	212653_s_at	-0.3365	0.000660461	0.00598928
7249	TSC2	11049	NUS1P3	37079_at	-0.336425	0.000662414	0.00600181
7249	TSC2	5671	PSG3	203399_x_at	-0.336345	0.000664492	0.00601543
7249	TSC2	8780	RIOK3	202130_at	-0.336273	0.000666387	0.00602739
7249	TSC2	2597	GAPDH	217398_x_at	-0.336154	0.000669496	0.0060489
7249	TSC2	3735	KARS	200079_s_at	-0.336148	0.000669667	0.0060489
7249	TSC2	10978	CLP1	204370_at	-0.336138	0.00066992	0.0060489
7249	TSC2	55151	TMEM38B	218772_x_at	-0.336	0.000673584	0.00607152
7249	TSC2	55281	TMEM140	218999_at	-0.335909	0.000675977	0.00609047
7249	TSC2	8804	CREG1	201200_at	-0.335698	0.000681623	0.00612555
7249	TSC2	637	BID	204493_at	-0.335607	0.000684061	0.00613956
7249	TSC2	7128	TNFAIP3	202644_s_at	-0.335549	0.00068562	0.00614829
7249	TSC2	26636 /// 391632	OR7E35P /// OR7E37P	216698_x_at	-0.335526	0.000686231	0.00615114
7249	TSC2	834	CASP1	209970_x_at	-0.335407	0.000689442	0.00617474
7249	TSC2	10437	IFI30	201422_at	-0.335396	0.000689748	0.00617474
7249	TSC2	51542	VPS54	218423_x_at	-0.33537	0.000690445	0.00617834
7249	TSC2	80183	C13orf18	219471_at	-0.335278	0.000692944	0.00619806
7249	TSC2	8581	LY6D	206276_at	-0.335186	0.000695448	0.00621781
7249	TSC2	3492	IGH@	211878_at	-0.335148	0.000696493	0.00622185
7249	TSC2	2617	GARS	208693_s_at	-0.334959	0.000701663	0.00626269
7249	TSC2	11309	SLCO2B1	203473_at	-0.334783	0.000706514	0.0062926
7249	TSC2	50649	ARHGEF4	205109_s_at	-0.334666	0.000709773	0.00631626
7249	TSC2	9123	SLC16A3	202855_s_at	-0.334619	0.000711073	0.00632345
7249	TSC2	9071	CLDN10	205328_at	-0.334454	0.000715669	0.00634986
7249	TSC2	29986	SLC39A2	220413_at	-0.334389	0.000717494	0.00636336
7249	TSC2	240	ALOX5	213952_s_at	-0.334333	0.000719086	0.00637478
7249	TSC2	8780	RIOK3	202131_s_at	-0.334282	0.000720511	0.00637932
7249	TSC2	6480	ST6GAL1	214971_s_at	-0.334262	0.00072107	0.00638158
7249	TSC2	4174	MCM5	216237_s_at	-0.334179	0.000723423	0.006397
7249	TSC2	26507	CNNM1	220166_at	-0.333936	0.000730303	0.00645239
7249	TSC2	55388	MCM10	220651_s_at	-0.333907	0.000731138	0.00645705
7249	TSC2	2247	FGF2	204421_s_at	-0.333746	0.000735762	0.00648969
7249	TSC2	2992	GYG1	211275_s_at	-0.333716	0.000736608	0.00649169
7249	TSC2	64764	CREB3L2	212345_s_at	-0.333569	0.000740857	0.00652364
7249	TSC2	79187	FSD1	219170_at	-0.33354	0.000741685	0.0065282
7249	TSC2	51642	MRPL48	218281_at	-0.333512	0.000742495	0.00653258
7249	TSC2	23710 /// 23766	GABARAPL1 /// GABARA	211458_s_at	-0.333281	0.00074921	0.00658614
7249	TSC2	5713	PSMD7	201705_at	-0.33315	0.000753048	0.00661433
7249	TSC2	29967	LRP12	219631_at	-0.33312	0.000753936	0.00661936
7249	TSC2	10277	UBE4B	210685_s_at	-0.333107	0.000754302	0.0066198
7249	TSC2	8566	PDXK	218019_s_at	-0.333021	0.000756828	0.00663918
7249	TSC2	10133	OPTN	202073_at	-0.332737	0.000765263	0.00669942
7249	TSC2	64151	NCAPG	218662_s_at	-0.332725	0.000765611	0.00669942
7249	TSC2	7431	VIM	201426_s_at	-0.332711	0.00076602	0.00669961
7249	TSC2	26235	FBXL4	209943_at	-0.332703	0.000766272	0.00669961
7249	TSC2	285	ANGPT2	211148_s_at	-0.332664	0.000767439	0.00670308
7249	TSC2	55559	HAUS7	213334_x_at	-0.332657	0.00076763	0.00670308
7249	TSC2	9448	MAP4K4	206571_s_at	-0.332465	0.000773383	0.00674115
7249	TSC2	6354	CCL7	208075_s_at	-0.332363	0.000776471	0.00675497
7249	TSC2	5984	RFC4	204023_at	-0.332231	0.000780433	0.00678663
7249	TSC2	51663	ZFR	201856_s_at	-0.332084	0.000784926	0.00682004
7249	TSC2	2346	FOLH1	217487_x_at	-0.331939	0.000789341	0.00685272
7249	TSC2	8140	SLC7A5	201195_s_at	-0.33183	0.000792672	0.00687594
7249	TSC2	1349	COX7B	202110_at	-0.33173	0.000795778	0.00689718
7249	TSC2	1464	CSPG4	214297_at	-0.331681	0.000797285	0.00690454
7249	TSC2	3570	IL6R	205945_at	-0.331667	0.000797716	0.00690542
7249	TSC2	1503	CTPS	202613_at	-0.331635	0.000798697	0.00691105
7249	TSC2	5983	RFC3	204128_s_at	-0.331607	0.000799553	0.00691429
7249	TSC2	1646	AKR1C2	209699_x_at	-0.331583	0.000800308	0.00691429
7249	TSC2	321	APBA2	209870_s_at	-0.331406	0.000805816	0.0069583
7249	TSC2	1240	CMKLR1	210659_at	-0.331222	0.000811589	0.00700238
7249	TSC2	51029	PPPDE1	219875_s_at	-0.331015	0.00081811	0.00704414
7249	TSC2	9533	POLR1C	209317_at	-0.330991	0.000818855	0.00704505
7249	TSC2	51071	DERA	218102_at	-0.33099	0.000818887	0.00704505
7249	TSC2	55863	TMEM126B	221622_s_at	-0.330848	0.000823383	0.00708082
7249	TSC2	9595	CYTIP	209606_at	-0.330821	0.000824262	0.00708548
7249	TSC2	3133	HLA-E	200905_x_at	-0.330677	0.000828846	0.00711322
7249	TSC2	2824	GPM6B	209168_at	-0.330501	0.000834503	0.00715298
7249	TSC2	976	CD97	202910_s_at	-0.330454	0.000836009	0.00715735
7249	TSC2	57214	KIAA1199	212942_s_at	-0.330454	0.000836037	0.00715735
7249	TSC2	26578	OSTF1	204479_at	-0.330399	0.000837817	0.00716673
7249	TSC2	7004	TEAD4	41037_at	-0.330371	0.000838705	0.0071714
7249	TSC2	19	ABCA1	203504_s_at	-0.330266	0.000842112	0.00718588
7249	TSC2	3658	IREB2	214666_x_at	-0.330234	0.000843137	0.0071917
7249	TSC2	523	ATP6V1A	201971_s_at	-0.330196	0.000844388	0.00719373
7249	TSC2	7453	WARS	200629_at	-0.330189	0.000844618	0.00719373
7249	TSC2	29992	PILRA	222218_s_at	-0.330169	0.000845269	0.00719373
7249	TSC2	30820	KCNIP1	221307_at	-0.330167	0.000845323	0.00719373
7249	TSC2	23007	PLCH1	214745_at	-0.330167	0.000845345	0.00719373
7249	TSC2	3482	IGF2R	201393_s_at	-0.329767	0.000858451	0.00729561
7249	TSC2	10775	POP4	202868_s_at	-0.329692	0.000860948	0.00731387
7249	TSC2	6924	TCEB3	202819_s_at	-0.329576	0.000864809	0.00733479
7249	TSC2	864	RUNX3	204198_s_at	-0.329431	0.000869627	0.00736969
7249	TSC2	80145	THOC7	218334_at	-0.329272	0.000874961	0.0074089
7249	TSC2	1756	DMD	203881_s_at	-0.329133	0.000879655	0.00743663
7249	TSC2	5965	RECQL	212918_at	-0.329115	0.00088026	0.00743875
7249	TSC2	6793	STK10	40420_at	-0.32905	0.000882468	0.0074484
7249	TSC2	51491	NOP16	214011_s_at	-0.32893	0.00088655	0.00747383
7249	TSC2	4217	MAP3K5	203836_s_at	-0.328826	0.000890104	0.00750077
7249	TSC2	60560	NAA35	219362_at	-0.328537	0.000899999	0.00757806
7249	TSC2	79649	MAP7D3	219626_at	-0.328476	0.000902108	0.00758668
7249	TSC2	8368	HIST1H4L	214562_at	-0.328402	0.000904673	0.00760215
7249	TSC2	24145	PANX1	204715_at	-0.32806	0.00091661	0.00769013
7249	TSC2	11217 /// 445815	AKAP2 /// PALM2-AKAP	202760_s_at	-0.328013	0.000918263	0.00769784
7249	TSC2	9446	GSTO1	201470_at	-0.328	0.000918733	0.0076987
7249	TSC2	330	BIRC3	210538_s_at	-0.32782	0.000925081	0.00773728
7249	TSC2	25777	SUN2	212144_at	-0.327766	0.000926986	0.00773912
7249	TSC2	57047	PLSCR2	207374_at	-0.32776	0.000927207	0.00773912
7249	TSC2	6556	SLC11A1	210422_x_at	-0.327742	0.000927845	0.00774103
7249	TSC2	1969	EPHA2	203499_at	-0.327708	0.000929045	0.00774253
7249	TSC2	29967	LRP12	220254_at	-0.327658	0.000930827	0.00774741
7249	TSC2	9420	CYP7B1	207386_at	-0.327618	0.000932259	0.00775317
7249	TSC2	1482	NKX2-5	206578_at	-0.327513	0.000935986	0.00778108
7249	TSC2	22929	SEPHS1	208939_at	-0.327437	0.000938725	0.00780076
7249	TSC2	1123	CHN1	212624_s_at	-0.327383	0.000940661	0.00781375
7249	TSC2	6091	ROBO1	213194_at	-0.327322	0.000942852	0.00782575
7249	TSC2	6950	TCP1	222010_at	-0.327309	0.00094333	0.00782662
7249	TSC2	2305	FOXM1	202580_x_at	-0.327073	0.000951842	0.00789099
7249	TSC2	6452	SH3BP2	209370_s_at	-0.326962	0.000955883	0.00792136
7249	TSC2	1736	DKC1	201479_at	-0.326832	0.000960631	0.00795442
7249	TSC2	10019	SH2B3	203320_at	-0.326751	0.000963616	0.00797011
7249	TSC2	5165	PDK3	221957_at	-0.326601	0.00096914	0.00800591
7249	TSC2	5139	PDE3A	206389_s_at	-0.326495	0.000973058	0.00802562
7249	TSC2	5562	PRKAA1	209799_at	-0.326459	0.000974398	0.00803052
7249	TSC2	6422	SFRP1	202036_s_at	-0.326392	0.00097688	0.00804136
7249	TSC2	22950	SLC4A1AP	218682_s_at	-0.326312	0.000979871	0.00806278
7249	TSC2	64771	C6orf106	217924_at	-0.326286	0.000980838	0.00806543
7249	TSC2	9200	PTPLA	219654_at	-0.326195	0.000984233	0.00808599
7249	TSC2	222658	KCTD20	214849_at	-0.326003	0.000991445	0.00812931
7249	TSC2	5325	PLAGL1	207943_x_at	-0.325691	0.00100328	0.00821673
7249	TSC2	10625	IVNS1ABP	201363_s_at	-0.325649	0.00100489	0.00822668
7249	TSC2	10051	SMC4	201663_s_at	-0.325608	0.00100644	0.00823296
7249	TSC2	64859	OBFC2A	219334_s_at	-0.325592	0.00100707	0.00823487
7249	TSC2	2597	GAPDH	AFFX-HUMGAPDH/M33197	-0.325482	0.00101126	0.00826268
7249	TSC2	6950	TCP1	208778_s_at	-0.325256	0.00101997	0.0083238
7249	TSC2	432	ASGR1	206743_s_at	-0.325236	0.00102077	0.00832419
7249	TSC2	2178	FANCE	220255_at	-0.32518	0.00102293	0.00833852
7249	TSC2	683	BST1	205715_at	-0.324692	0.00104201	0.00847376
7249	TSC2	7855	FZD5	221245_s_at	-0.324684	0.00104235	0.00847376
7249	TSC2	5528	PPP2R5D	211159_s_at	-0.324542	0.00104794	0.00851597
7249	TSC2	705	BYSL	203612_at	-0.324388	0.00105406	0.00855528
7249	TSC2	25816	TNFAIP8	208296_x_at	-0.324309	0.00105723	0.00857484
7249	TSC2	2048	EPHB2	210651_s_at	-0.32428	0.0010584	0.00858098
7249	TSC2	26227	PHGDH	201397_at	-0.324225	0.00106057	0.00859525
7249	TSC2	78996	C7orf49	220949_s_at	-0.324111	0.00106518	0.00862595
7249	TSC2	834	CASP1	211368_s_at	-0.323844	0.00107594	0.00870636
7249	TSC2	51100	SH3GLB1	209091_s_at	-0.323813	0.00107724	0.00871012
7249	TSC2	51727	CMPK1	217870_s_at	-0.323675	0.00108282	0.00874518
7249	TSC2	942	CD86	205685_at	-0.323613	0.00108539	0.00875903
7249	TSC2	10205	MPZL2	203780_at	-0.323603	0.00108579	0.00875903
7249	TSC2	2633	GBP1	202269_x_at	-0.323425	0.00109308	0.00880091
7249	TSC2	9843	HEPH	203903_s_at	-0.323393	0.00109442	0.00880827
7249	TSC2	7940	LST1	210629_x_at	-0.323373	0.00109525	0.00881025
7249	TSC2	6850	SYK	207540_s_at	-0.323367	0.0010955	0.00881025
7249	TSC2	6890	TAP1	202307_s_at	-0.322746	0.00112142	0.00898765
7249	TSC2	151162 /// 4249	LOC151162 /// MGAT5	212098_at	-0.322524	0.00113079	0.009043
7249	TSC2	4664	NAB1	209272_at	-0.322359	0.00113781	0.00909123
7249	TSC2	2597	GAPDH	212581_x_at	-0.322348	0.00113832	0.00909185
7249	TSC2	55819	RNF130	217865_at	-0.322272	0.00114156	0.00911072
7249	TSC2	526	ATP6V1B2	201089_at	-0.322152	0.00114671	0.00914143
7249	TSC2	7347	UCHL3	204616_at	-0.322085	0.00114959	0.00915113
7249	TSC2	2958	GTF2A2	202678_at	-0.322083	0.00114968	0.00915113
7249	TSC2	8761	PABPC4	201064_s_at	-0.322015	0.00115261	0.00917104
7249	TSC2	2316	FLNA	213746_s_at	-0.321965	0.0011548	0.00918499
7249	TSC2	5954	RCN1	201063_at	-0.321908	0.00115725	0.00920099
7249	TSC2	6556	SLC11A1	217473_x_at	-0.321724	0.00116526	0.0092471
7249	TSC2	5137	PDE1C	207303_at	-0.321394	0.00117975	0.0093515
7249	TSC2	8829	NRP1	210510_s_at	-0.321096	0.00119299	0.00943855
7249	TSC2	100505385 /// 29970	IQCJ-SCHIP1 /// SCHI	204030_s_at	-0.321025	0.00119614	0.00945639
7249	TSC2	6541	SLC7A1	212295_s_at	-0.320858	0.00120365	0.00949785
7249	TSC2	9948	WDR1	210935_s_at	-0.320768	0.00120769	0.0095261
7249	TSC2	114112	TXNRD3	221906_at	-0.320592	0.00121569	0.0095784
7249	TSC2	54863	C9orf167	219620_x_at	-0.32054	0.00121801	0.00957857
7249	TSC2	8883	NAE1	202268_s_at	-0.320529	0.00121854	0.00957857
7249	TSC2	2597	GAPDH	213453_x_at	-0.32042	0.00122349	0.00960377
7249	TSC2	3161	HMMR	209709_s_at	-0.320398	0.00122448	0.00960544
7249	TSC2	8087	FXR1	201637_s_at	-0.320332	0.00122754	0.00961757
7249	TSC2	55127	HEATR1	218594_at	-0.320281	0.00122986	0.00962855
7249	TSC2	4708	NDUFB2	218201_at	-0.320219	0.00123269	0.00964349
7249	TSC2	6272	SORT1	212807_s_at	-0.320092	0.00123854	0.00967216
7249	TSC2	58483	C9orf27	220660_at	-0.319968	0.00124431	0.00970539
7249	TSC2	10232	MSLN	204885_s_at	-0.319864	0.00124912	0.0097357
7249	TSC2	4154	MBNL1	201153_s_at	-0.319799	0.00125214	0.00974841
7249	TSC2	2281 /// 388931	FKBP1B /// MFSD2B	209931_s_at	-0.319672	0.00125806	0.00978722
7249	TSC2	2649	NR6A1	211402_x_at	-0.319433	0.00126933	0.00986753
7249	TSC2	26271	FBXO5	218875_s_at	-0.319367	0.00127246	0.00988455
7249	TSC2	1234	CCR5	206991_s_at	-0.319233	0.0012788	0.00992644
7249	TSC2	3796	KIF2A	203087_s_at	-0.319171	0.00128176	0.00994571
7249	TSC2	10100	TSPAN2	214606_at	-0.318797	0.00129966	0.0100593
7249	TSC2	131601	TPRA1	218855_at	-0.318494	0.00131436	0.0101525
7249	TSC2	3394	IRF8	204057_at	-0.318481	0.00131499	0.0101525
7249	TSC2	171220	DSTNP2	211325_x_at	-0.318472	0.0013154	0.0101525
7249	TSC2	340591	CA5BP	213363_at	-0.318467	0.00131567	0.0101525
7249	TSC2	1676	DFFA	203277_at	-0.318337	0.00132201	0.0101883
7249	TSC2	716	C1S	208747_s_at	-0.318332	0.00132225	0.0101883
7249	TSC2	9918	NCAPD2	201774_s_at	-0.318302	0.00132374	0.010196
7249	TSC2	8877	SPHK1	219257_s_at	-0.318276	0.00132503	0.0102022
7249	TSC2	57380	MRS2	218538_s_at	-0.318187	0.00132939	0.0102245
7249	TSC2	79801	SHCBP1	219493_at	-0.31816	0.0013307	0.0102272
7249	TSC2	54205	CYCS	208905_at	-0.318067	0.0013353	0.0102587
7249	TSC2	4837	NNMT	202237_at	-0.317862	0.00134549	0.0103197
7249	TSC2	2938	GSTA1	203924_at	-0.317858	0.00134566	0.0103197
7249	TSC2	7321	UBE2D1	214590_s_at	-0.317857	0.0013457	0.0103197
7249	TSC2	5551	PRF1	214617_at	-0.317771	0.00134999	0.0103404
7249	TSC2	2651	GCNT2	211020_at	-0.31765	0.00135606	0.0103593
7249	TSC2	10010	TANK	210458_s_at	-0.317635	0.0013568	0.0103593
7249	TSC2	9882	TBC1D4	203387_s_at	-0.317624	0.00135736	0.0103598
7249	TSC2	10010	TANK	207616_s_at	-0.317582	0.00135949	0.0103719
7249	TSC2	2180	ACSL1	207275_s_at	-0.317425	0.00136739	0.0104201
7249	TSC2	960	CD44	204489_s_at	-0.31741	0.00136812	0.0104201
7249	TSC2	30835	CD209	207277_at	-0.317319	0.00137274	0.0104505
7249	TSC2	688	KLF5	209211_at	-0.317249	0.00137629	0.0104662
7249	TSC2	4354	MPP1	202974_at	-0.316678	0.00140557	0.0106463
7249	TSC2	1645	AKR1C1	216594_x_at	-0.316484	0.00141565	0.010715
7249	TSC2	5613	PRKX	204061_at	-0.316447	0.00141762	0.0107221
7249	TSC2	4071	TM4SF1	209387_s_at	-0.316344	0.001423	0.0107357
7249	TSC2	9958	USP15	210681_s_at	-0.316344	0.001423	0.0107357
7249	TSC2	9454	HOMER3	215489_x_at	-0.316301	0.00142522	0.0107455
7249	TSC2	8092	ALX1	206837_at	-0.316285	0.00142609	0.0107475
7249	TSC2	23034	SAMD4A	212845_at	-0.316096	0.00143601	0.0108053
7249	TSC2	11017	SNRNP27	212438_at	-0.316094	0.00143612	0.0108053
7249	TSC2	339448	C1orf174	222000_at	-0.31609	0.00143634	0.0108053
7249	TSC2	10730	YME1L1	216304_x_at	-0.315955	0.00144351	0.0108514
7249	TSC2	1871	E2F3	203692_s_at	-0.315934	0.0014446	0.0108545
7249	TSC2	2824	GPM6B	209170_s_at	-0.315927	0.00144495	0.0108545
7249	TSC2	9797	TATDN2	203648_at	-0.315779	0.00145287	0.0109019
7249	TSC2	1730	DIAPH2	205726_at	-0.31577	0.00145334	0.0109019
7249	TSC2	727851 /// 729540 //	RGPD5 /// RGPD6 ///	210676_x_at	-0.315667	0.00145884	0.0109327
7249	TSC2	64092	SAMSN1	220330_s_at	-0.315664	0.00145901	0.0109327
7249	TSC2	9839	ZEB2	203603_s_at	-0.315568	0.00146417	0.0109635
7249	TSC2	9212	AURKB	209464_at	-0.315546	0.00146533	0.0109683
7249	TSC2	9435	CHST2	203921_at	-0.31521	0.00148352	0.0110649
7249	TSC2	5660	PSAP	200866_s_at	-0.315047	0.00149238	0.011119
7249	TSC2	10591	C6orf108	204238_s_at	-0.315038	0.0014929	0.011119
7249	TSC2	25940	FAM98A	212333_at	-0.314855	0.00150294	0.011174
7249	TSC2	3843	IPO5	211954_s_at	-0.314716	0.00151059	0.0112189
7249	TSC2	9046	DOK2	214054_at	-0.314609	0.00151649	0.0112548
7249	TSC2	4074	M6PR	200900_s_at	-0.314577	0.00151828	0.0112641
7249	TSC2	1825	DSC3	206033_s_at	-0.314541	0.0015203	0.0112701
7249	TSC2	10402	ST3GAL6	213355_at	-0.314536	0.00152059	0.0112701
7249	TSC2	11025 /// 79168	LILRA6 /// LILRB3	211133_x_at	-0.314381	0.00152923	0.0113266
7249	TSC2	8453	CUL2	203079_s_at	-0.314377	0.0015294	0.0113266
7249	TSC2	246243	RNASEH1	218497_s_at	-0.314344	0.00153127	0.0113358
7249	TSC2	2773	GNAI3	201180_s_at	-0.314291	0.00153424	0.0113503
7249	TSC2	7295	TXN	216609_at	-0.314232	0.00153758	0.011371
7249	TSC2	55847	CISD1	218597_s_at	-0.314188	0.00154002	0.0113851
7249	TSC2	10892	MALT1	208309_s_at	-0.313854	0.00155893	0.0115086
7249	TSC2	6950	TCP1	222011_s_at	-0.313779	0.00156318	0.0115319
7249	TSC2	6622	SNCA	211546_x_at	-0.313755	0.00156456	0.011538
7249	TSC2	9262	STK17B	217503_at	-0.313736	0.00156562	0.0115418
7249	TSC2	2201	FBN2	215717_s_at	-0.313665	0.00156972	0.0115639
7249	TSC2	2037	EPB41L2	201718_s_at	-0.313641	0.00157106	0.011569
7249	TSC2	4074	M6PR	200901_s_at	-0.313633	0.00157152	0.011569
7249	TSC2	57115	PGLYRP4	220944_at	-0.313581	0.00157454	0.0115871
7249	TSC2	10480	EIF3M	202232_s_at	-0.313547	0.00157648	0.0115974
7249	TSC2	81611	ANP32E	221505_at	-0.313397	0.0015851	0.0116526
7249	TSC2	2597	GAPDH	AFFX-HUMGAPDH/M33197	-0.313378	0.00158622	0.0116568
7249	TSC2	3872	KRT17	212236_x_at	-0.313283	0.00159173	0.0116932
7249	TSC2	55635	DEPDC1	220295_x_at	-0.313208	0.00159605	0.011717
7249	TSC2	4064	CD180	206206_at	-0.313131	0.00160055	0.0117456
7249	TSC2	55254	TMEM39A	218615_s_at	-0.313098	0.00160245	0.0117538
7249	TSC2	26099	C1orf144	212004_at	-0.313082	0.00160339	0.0117541
7249	TSC2	5236	PGM1	201968_s_at	-0.313045	0.00160556	0.0117595
7249	TSC2	3920	LAMP2	200821_at	-0.313041	0.00160581	0.0117595
7249	TSC2	51319	RSRC1	219507_at	-0.313024	0.00160678	0.0117625
7249	TSC2	23347	SMCHD1	212577_at	-0.312842	0.00161745	0.0118199
7249	TSC2	28823 /// 28825	IGLV1-40 /// IGLV1-4	217258_x_at	-0.312709	0.00162529	0.011869
7249	TSC2	1029	CDKN2A	209644_x_at	-0.312685	0.00162673	0.0118753
7249	TSC2	342096	GOLGA6A	207575_at	-0.312668	0.00162771	0.0118784
7249	TSC2	55640	FLVCR2	219316_s_at	-0.312394	0.001644	0.0119764
7249	TSC2	54165	DCUN1D1	218583_s_at	-0.312384	0.00164462	0.0119768
7249	TSC2	54575 /// 54576 ///	UGT1A1 /// UGT1A10 /	206094_x_at	-0.312349	0.00164668	0.0119876
7249	TSC2	6035	RNASE1	201785_at	-0.312139	0.0016593	0.0120627
7249	TSC2	5460 /// 5462 /// 64	POU5F1 /// POU5F1B /	208286_x_at	-0.311947	0.00167091	0.0121261
7249	TSC2	83442	SH3BGRL3	221269_s_at	-0.31193	0.00167189	0.012129
7249	TSC2	3105 /// 3134 /// 31	HLA-A /// HLA-F ///	217436_x_at	-0.311872	0.00167546	0.0121507
7249	TSC2	10767	HBS1L	209316_s_at	-0.311799	0.00167987	0.0121785
7249	TSC2	6556	SLC11A1	217507_at	-0.311757	0.0016824	0.0121926
7249	TSC2	8473	OGT	220594_at	-0.311613	0.0016912	0.0122479
7249	TSC2	334	APLP2	211404_s_at	-0.311571	0.0016938	0.0122625
7249	TSC2	117178	SSX2IP	203015_s_at	-0.311541	0.00169564	0.0122716
7249	TSC2	89845	ABCC10	213485_s_at	-0.311387	0.00170512	0.0123249
7249	TSC2	79836	LONRF3	220009_at	-0.311383	0.00170535	0.0123249
7249	TSC2	10475	TRIM38	203610_s_at	-0.311364	0.00170651	0.012327
7249	TSC2	7940	LST1	211582_x_at	-0.311351	0.00170735	0.012327
7249	TSC2	25818	KLK5	222242_s_at	-0.311225	0.00171514	0.012367
7249	TSC2	2633	GBP1	202270_at	-0.311172	0.00171845	0.0123854
7249	TSC2	51393	TRPV2	219282_s_at	-0.311135	0.00172075	0.0123926
7249	TSC2	6502	SKP2	203625_x_at	-0.311087	0.00172373	0.0123978
7249	TSC2	6347	CCL2	216598_s_at	-0.311034	0.001727	0.0124171
7249	TSC2	10049	DNAJB6	209015_s_at	-0.31085	0.00173854	0.0124934
7249	TSC2	5341	PLEK	203470_s_at	-0.310804	0.00174145	0.0124995
7249	TSC2	8460	TPST1	204140_at	-0.310755	0.00174449	0.0125105
7249	TSC2	2173	FABP7	205029_s_at	-0.310533	0.00175858	0.0125966
7249	TSC2	4609	MYC	202431_s_at	-0.310326	0.00177172	0.0126821
7249	TSC2	79693	YRDC	218647_s_at	-0.310299	0.00177348	0.0126886
7249	TSC2	1650	DDOST	208675_s_at	-0.310293	0.00177384	0.0126886
7249	TSC2	81688	C6orf62	213872_at	-0.310148	0.00178311	0.0127463
7249	TSC2	29767	TMOD2	219701_at	-0.310069	0.0017882	0.0127711
7249	TSC2	7805	LAPTM5	201721_s_at	-0.310066	0.00178843	0.0127711
7249	TSC2	1816	DRD5	208486_at	-0.310056	0.00178902	0.0127711
7249	TSC2	23179	RGL1	209568_s_at	-0.310041	0.00178999	0.0127736
7249	TSC2	7461	CLIP2	211031_s_at	-0.309913	0.00179828	0.0128194
7249	TSC2	54676	GTPBP2	221050_s_at	-0.309895	0.00179943	0.0128194
7249	TSC2	3145	HMBS	203040_s_at	-0.309895	0.00179946	0.0128194
7249	TSC2	120	ADD3	201034_at	-0.309752	0.00180876	0.0128769
7249	TSC2	54541	DDIT4	202887_s_at	-0.309687	0.00181297	0.0128981
7249	TSC2	6745	SSR1	200889_s_at	-0.309629	0.00181675	0.0129119
7249	TSC2	5690	PSMB2	200039_s_at	-0.309609	0.00181806	0.0129168
7249	TSC2	308	ANXA5	200782_at	-0.309534	0.00182299	0.0129474
7249	TSC2	3655	ITGA6	201656_at	-0.309268	0.00184051	0.0130498
7249	TSC2	9631	NUP155	206550_s_at	-0.309202	0.00184488	0.0130728
7249	TSC2	26278	SACS	213262_at	-0.3092	0.00184501	0.0130728
7249	TSC2	2840	GPR17	206190_at	-0.309072	0.00185348	0.0131284
7249	TSC2	9721	GPRIN2	206747_at	-0.308884	0.001866	0.0131993
7249	TSC2	8544	PIR	207469_s_at	-0.308872	0.00186683	0.0132007
7249	TSC2	26100	WIPI2	204710_s_at	-0.308773	0.00187347	0.0132431
7249	TSC2	23533	PIK3R5	220566_at	-0.308729	0.0018764	0.0132579
7249	TSC2	8566	PDXK	202671_s_at	-0.308714	0.00187745	0.0132579
7249	TSC2	7169	TPM2	204083_s_at	-0.308598	0.00188528	0.0132997
7249	TSC2	84079	ANKRD27	221522_at	-0.308585	0.00188616	0.0133014
7249	TSC2	6775	STAT4	206118_at	-0.308529	0.00188992	0.0133235
7249	TSC2	7398	USP1	202413_s_at	-0.308382	0.00189988	0.0133802
7249	TSC2	8563	THOC5	209418_s_at	-0.308365	0.00190105	0.0133839
7249	TSC2	2961	GTF2E2	202680_at	-0.308276	0.00190714	0.0134223
7249	TSC2	57157	PHTF2	215286_s_at	-0.308146	0.00191604	0.0134714
7249	TSC2	5550	PREP	37950_at	-0.307934	0.00193061	0.013542
7249	TSC2	158	ADSL	202144_s_at	-0.307877	0.00193453	0.0135605
7249	TSC2	57194	ATP10A	214256_at	-0.307819	0.00193853	0.0135794
7249	TSC2	2898	GRIK2	215655_at	-0.307594	0.00195418	0.0136845
7249	TSC2	3627	CXCL10	204533_at	-0.307367	0.00197012	0.0137829
7249	TSC2	51096	UTP18	222038_s_at	-0.307243	0.00197885	0.0138203
7249	TSC2	22839	DLGAP4	202570_s_at	-0.307156	0.00198497	0.0138584
7249	TSC2	3707	ITPKB	203723_at	-0.306888	0.00200408	0.0139732
7249	TSC2	3688	ITGB1	211945_s_at	-0.306823	0.00200869	0.0140008
7249	TSC2	55149	MTPAP	218947_s_at	-0.306786	0.00201133	0.0140098
7249	TSC2	55346	TCP11L1	205797_s_at	-0.306717	0.00201631	0.0140352
7249	TSC2	11006	LILRB4	210152_at	-0.306659	0.00202049	0.0140503
7249	TSC2	27341	RRP7A	33307_at	-0.306639	0.0020219	0.0140508
7249	TSC2	3198	HOXA1	214639_s_at	-0.306493	0.00203242	0.0141099
7249	TSC2	6390	SDHB	202675_at	-0.306416	0.002038	0.0141346
7249	TSC2	10891	PPARGC1A	219195_at	-0.306402	0.00203901	0.0141369
7249	TSC2	6624	FSCN1	210933_s_at	-0.306283	0.00204768	0.0141829
7249	TSC2	5754	PTK7	207011_s_at	-0.306247	0.00205027	0.0141962
7249	TSC2	4038	LRP4	212850_s_at	-0.306214	0.00205269	0.0142051
7249	TSC2	23120	ATP10B	214070_s_at	-0.306211	0.00205291	0.0142051
7249	TSC2	10144	FAM13A	202973_x_at	-0.306179	0.00205522	0.0142082
7249	TSC2	1981	EIF4G1	208625_s_at	-0.306177	0.00205539	0.0142082
7249	TSC2	3755	KCNG1	214595_at	-0.306134	0.00205854	0.0142252
7249	TSC2	55704	CCDC88A	219387_at	-0.306109	0.00206034	0.0142329
7249	TSC2	23318	ZCCHC11	217594_at	-0.3061	0.00206101	0.0142329
7249	TSC2	10320	IKZF1	205039_s_at	-0.306088	0.00206192	0.0142345
7249	TSC2	4189	DNAJB9	202843_at	-0.30571	0.00208975	0.0144124
7249	TSC2	8390	OR1G1	221375_at	-0.30568	0.00209198	0.0144215
7249	TSC2	64838	FNDC4	218843_at	-0.305593	0.00209845	0.0144487
7249	TSC2	8291	DYSF	218660_at	-0.305583	0.00209919	0.014449
7249	TSC2	2100	ESR2	211118_x_at	-0.305433	0.00211037	0.0145117
7249	TSC2	1593	CYP27A1	203979_at	-0.30535	0.00211659	0.0145427
7249	TSC2	100272147	MTCP1NB	210212_x_at	-0.305345	0.00211697	0.0145427
7249	TSC2	2796	GNRH1	207987_s_at	-0.305292	0.00212098	0.014564
7249	TSC2	79890	RIN3	219457_s_at	-0.305286	0.00212146	0.014564
7249	TSC2	8555	CDC14B	221555_x_at	-0.305257	0.00212362	0.0145643
7249	TSC2	5933	RBL1	205296_at	-0.305083	0.00213675	0.0146354
7249	TSC2	7386	UQCRFS1	208909_at	-0.304996	0.00214331	0.0146701
7249	TSC2	2887	GRB10	209410_s_at	-0.304988	0.00214391	0.0146701
7249	TSC2	27242	TNFRSF21	214581_x_at	-0.304958	0.00214621	0.0146763
7249	TSC2	55726	C12orf11	221652_s_at	-0.30477	0.00216052	0.0147453
7249	TSC2	57348	TTYH1	219415_at	-0.304742	0.00216264	0.0147501
7249	TSC2	3587	IL10RA	204912_at	-0.304663	0.00216872	0.0147868
7249	TSC2	51302	CYP39A1	220432_s_at	-0.304551	0.0021773	0.0148405
7249	TSC2	9332	CD163	216233_at	-0.304359	0.00219217	0.0149314
7249	TSC2	8774	NAPG	210048_at	-0.304342	0.00219349	0.0149314
7249	TSC2	4240	MFGE8	210605_s_at	-0.304209	0.00220379	0.0149869
7249	TSC2	11314	CD300A	217078_s_at	-0.304167	0.00220703	0.0150041
7249	TSC2	55012	PPP2R3C	218852_at	-0.304117	0.00221094	0.0150164
7249	TSC2	3735	KARS	200840_at	-0.304116	0.00221099	0.0150164
7249	TSC2	7167	TPI1	213011_s_at	-0.303957	0.00222345	0.0150803
7249	TSC2	10630	PDPN	208233_at	-0.303897	0.00222819	0.0151039
7249	TSC2	8828	NRP2	211844_s_at	-0.303847	0.00223214	0.0151257
7249	TSC2	3084	NRG1	206343_s_at	-0.303761	0.00223886	0.0151566
7249	TSC2	2734	GLG1	214730_s_at	-0.303716	0.00224245	0.015176
7249	TSC2	143	PARP4	202239_at	-0.303608	0.00225102	0.0152192
7249	TSC2	4116	MAGOH	210093_s_at	-0.303562	0.00225461	0.0152386
7249	TSC2	965	CD58	211744_s_at	-0.303504	0.00225926	0.0152651
7249	TSC2	51665	ASB1	212818_s_at	-0.303442	0.00226422	0.0152937
7249	TSC2	5130	PCYT1A	204209_at	-0.30339	0.00226836	0.0153135
7249	TSC2	109	ADCY3	209321_s_at	-0.303337	0.00227254	0.0153351
7249	TSC2	65003	MRPL11	219162_s_at	-0.303021	0.00229793	0.0154815
7249	TSC2	2982	GUCY1A3	221942_s_at	-0.30297	0.00230211	0.0155001
7249	TSC2	9535	GMFG	204220_at	-0.302969	0.00230217	0.0155001
7249	TSC2	55765	C1orf106	219010_at	-0.302922	0.00230597	0.0155207
7249	TSC2	55839	CENPN	222118_at	-0.302843	0.00231241	0.0155591
7249	TSC2	6614	SIGLEC1	44673_at	-0.30278	0.00231752	0.0155868
7249	TSC2	442240 /// 8882	ZNF259 /// ZNF259P1	217185_s_at	-0.302774	0.00231802	0.0155868
7249	TSC2	355	FAS	216252_x_at	-0.302558	0.00233568	0.0156955
7249	TSC2	4217	MAP3K5	203837_at	-0.302469	0.00234294	0.0157392
7249	TSC2	5328	PLAU	205479_s_at	-0.302405	0.00234825	0.0157696
7249	TSC2	55233	MOBKL1B	201297_s_at	-0.302396	0.00234897	0.0157696
7249	TSC2	8445	DYRK2	202970_at	-0.302375	0.00235072	0.0157718
7249	TSC2	10480	EIF3M	202231_at	-0.302374	0.0023508	0.0157718
7249	TSC2	2920	CXCL2	209774_x_at	-0.302351	0.00235264	0.0157791
7249	TSC2	1730	DIAPH2	205603_s_at	-0.302246	0.00236132	0.0158272
7249	TSC2	10721	POLQ	219510_at	-0.302062	0.00237659	0.0159244
7249	TSC2	25825	BACE2	217867_x_at	-0.301866	0.00239304	0.0160193
7249	TSC2	4015	LOX	213640_s_at	-0.301799	0.00239865	0.0160466
7249	TSC2	639	PRDM1	217192_s_at	-0.301782	0.00240003	0.0160508
7249	TSC2	7879	RAB7A	211960_s_at	-0.301745	0.00240314	0.0160664
7249	TSC2	991	CDC20	202870_s_at	-0.301679	0.00240869	0.0160984
7249	TSC2	10825	NEU3	206948_at	-0.301559	0.00241882	0.0161558
7249	TSC2	9882	TBC1D4	203386_at	-0.301521	0.00242207	0.0161672
7249	TSC2	6503	SLA	203760_s_at	-0.301488	0.00242486	0.0161807
7249	TSC2	55016	MARCH1	219574_at	-0.301476	0.00242586	0.0161822
7249	TSC2	3557	IL1RN	212657_s_at	-0.301428	0.00242994	0.0161991
7249	TSC2	3920	LAMP2	203042_at	-0.301222	0.00244755	0.0162894
7249	TSC2	10130	PDIA6	207668_x_at	-0.301117	0.0024565	0.0163294
7249	TSC2	4689	NCF4	207677_s_at	-0.301079	0.00245973	0.0163411
7249	TSC2	54913	RPP25	219143_s_at	-0.301078	0.00245982	0.0163411
7249	TSC2	51762	RAB8B	219210_s_at	-0.301031	0.00246385	0.0163575
7249	TSC2	11080	DNAJB4	203810_at	-0.300779	0.00248568	0.0164868
7249	TSC2	11168	PSIP1	210758_at	-0.300634	0.00249824	0.0165648
7249	TSC2	3400	ID4	209291_at	-0.300612	0.00250021	0.0165727
7249	TSC2	54520	CCDC93	219774_at	-0.300122	0.00254317	0.0168362
7249	TSC2	966	CD59	200984_s_at	-0.300017	0.00255255	0.0168929
7249	TSC2	4105	MAGEA6	214612_x_at	-0.299984	0.00255543	0.0169066
7249	TSC2	27351	PPPDE2	212528_at	-0.299908	0.00256224	0.0169463
7249	TSC2	79005	SCNM1	218672_at	-0.299838	0.00256847	0.0169715
7249	TSC2	9815	GIT2	204982_at	-0.29982	0.00257006	0.0169766
7249	TSC2	2000	ELF4	203490_at	-0.299787	0.00257302	0.0169857
7249	TSC2	55092	TMEM51	218815_s_at	-0.299787	0.00257305	0.0169857
7249	TSC2	64795	RMND5A	212479_s_at	-0.299766	0.00257493	0.016988
7249	TSC2	57132	CHMP1B	218178_s_at	-0.299765	0.00257503	0.016988
7249	TSC2	729230	CCR2	206978_at	-0.299699	0.00258095	0.0170164
7249	TSC2	26027	ACOT11	214763_at	-0.299661	0.00258435	0.0170281
7249	TSC2	81618	ITM2C	221004_s_at	-0.299531	0.00259598	0.0170994
7249	TSC2	9806	SPOCK2	202523_s_at	-0.299381	0.0026096	0.0171783
7249	TSC2	6502	SKP2	210567_s_at	-0.29934	0.00261327	0.0171917
7249	TSC2	2395	FXN	205565_s_at	-0.299191	0.00262688	0.0172595
7249	TSC2	5578	PRKCA	213093_at	-0.299169	0.00262887	0.0172672
7249	TSC2	26472	PPP1R14B	212680_x_at	-0.29912	0.00263333	0.0172911
7249	TSC2	4644	MYO5A	204527_at	-0.298938	0.00265	0.0173842
7249	TSC2	4141	MARS	201475_x_at	-0.298772	0.00266524	0.0174678
7249	TSC2	11104	KATNA1	205526_s_at	-0.298699	0.00267206	0.017507
7249	TSC2	23189	KANK1	213005_s_at	-0.298567	0.00268429	0.0175762
7249	TSC2	10859	LILRB1	211336_x_at	-0.298473	0.00269301	0.0176222
7249	TSC2	2048	EPHB2	209589_s_at	-0.298377	0.00270196	0.0176753
7249	TSC2	3002	GZMB	210164_at	-0.298358	0.00270374	0.0176814
7249	TSC2	51704	GPRC5B	203632_s_at	-0.298307	0.00270855	0.0177073
7249	TSC2	84908	FAM136A	215947_s_at	-0.298257	0.00271317	0.017732
7249	TSC2	55754	TMEM30A	217743_s_at	-0.298218	0.00271691	0.0177454
7249	TSC2	6530	SLC6A2	210353_s_at	-0.298193	0.00271917	0.0177491
7249	TSC2	5810	RAD1	210216_x_at	-0.298121	0.00272599	0.0177881
7249	TSC2	5202	PFDN2	218336_at	-0.297949	0.00274222	0.0178718
7249	TSC2	8644	AKR1C3	209160_at	-0.297793	0.00275703	0.0179571
7249	TSC2	4162	MCAM	209086_x_at	-0.297717	0.00276428	0.0179931
7249	TSC2	205564	SENP5	57703_at	-0.297685	0.00276733	0.0180074
7249	TSC2	54504	CPVL	208146_s_at	-0.297565	0.00277886	0.0180656
7249	TSC2	100507328	LOC100507328	212952_at	-0.297336	0.00280088	0.0181918
7249	TSC2	79794	C12orf49	218867_s_at	-0.297182	0.00281581	0.0182775
7249	TSC2	4154	MBNL1	201151_s_at	-0.297106	0.00282317	0.0183047
7249	TSC2	8837	CFLAR	211317_s_at	-0.297089	0.0028248	0.0183075
7249	TSC2	80133	C1orf129	221182_at	-0.296961	0.00283728	0.0183713
7249	TSC2	51069	MRPL2	218887_at	-0.29695	0.00283833	0.0183724
7249	TSC2	2773	GNAI3	201179_s_at	-0.29692	0.00284124	0.0183856
7249	TSC2	91860	CALML4	221879_at	-0.296771	0.00285591	0.0184595
7249	TSC2	7804	LRP8	208433_s_at	-0.296768	0.00285617	0.0184595
7249	TSC2	5226	PGD	201118_at	-0.296757	0.0028573	0.0184611
7249	TSC2	4883	NPR3	219789_at	-0.296733	0.00285961	0.0184703
7249	TSC2	4162	MCAM	210869_s_at	-0.296542	0.00287851	0.0185638
7249	TSC2	51290	ERGIC2	218135_at	-0.296478	0.00288476	0.0185927
7249	TSC2	9457	FHL5	220170_at	-0.296461	0.00288652	0.0185983
7249	TSC2	23450	SF3B3	200687_s_at	-0.296416	0.00289092	0.0186209
7249	TSC2	25816	TNFAIP8	210260_s_at	-0.296386	0.0028939	0.0186343
7249	TSC2	2627	GATA6	210002_at	-0.296347	0.00289782	0.018653
7249	TSC2	54471	SMCR7L	204593_s_at	-0.296339	0.00289857	0.018653
7249	TSC2	9123	SLC16A3	217691_x_at	-0.296246	0.00290784	0.0187037
7249	TSC2	663	BNIP2	209308_s_at	-0.296243	0.00290823	0.0187037
7249	TSC2	875	CBS	212816_s_at	-0.296198	0.00291266	0.0187264
7249	TSC2	7852	CXCR4	209201_x_at	-0.296135	0.002919	0.0187562
7249	TSC2	56001 /// 728343	NXF2 /// NXF2B	220257_x_at	-0.296126	0.00291987	0.0187562
7249	TSC2	50	ACO2	217307_at	-0.296125	0.00291997	0.0187562
7249	TSC2	871	SERPINH1	207714_s_at	-0.296084	0.00292408	0.0187768
7249	TSC2	9702	CEP57	203494_s_at	-0.296046	0.00292792	0.0187957
7249	TSC2	5579	PRKCB	209685_s_at	-0.295964	0.00293616	0.0188428
7249	TSC2	11314	CD300A	209933_s_at	-0.295812	0.00295155	0.0189242
7249	TSC2	10342	TFG	217839_at	-0.295517	0.00298151	0.0190755
7249	TSC2	5873	RAB27A	209514_s_at	-0.295447	0.00298868	0.0191039
7249	TSC2	84271	POLDIP3	215357_s_at	-0.295407	0.0029927	0.0191179
7249	TSC2	7291	TWIST1	213943_at	-0.295341	0.00299951	0.0191439
7249	TSC2	5325	PLAGL1	209318_x_at	-0.295287	0.00300506	0.0191677
7249	TSC2	1329	COX5B	213735_s_at	-0.295255	0.00300832	0.0191826
7249	TSC2	80157	CWH43	220724_at	-0.295133	0.00302095	0.0192573
7249	TSC2	673	BRAF	206044_s_at	-0.295033	0.00303127	0.0193172
7249	TSC2	2744	GLS	203158_s_at	-0.294914	0.00304361	0.0193782
7249	TSC2	29919	C18orf8	221190_s_at	-0.294892	0.00304596	0.019383
7249	TSC2	81570	CLPB	221845_s_at	-0.294889	0.00304622	0.019383
7249	TSC2	1824	DSC2	204750_s_at	-0.294769	0.00305872	0.0194332
7249	TSC2	19	ABCA1	203505_at	-0.294769	0.00305874	0.0194332
7249	TSC2	5947	RBP1	203423_at	-0.29475	0.00306071	0.0194398
7249	TSC2	1808	DPYSL2	200762_at	-0.294714	0.0030645	0.0194513
7249	TSC2	2114	ETS2	201329_s_at	-0.294551	0.00308163	0.019549
7249	TSC2	6915	TBXA2R	207554_x_at	-0.294536	0.0030832	0.0195531
7249	TSC2	6016	RIT1	209882_at	-0.29451	0.00308592	0.0195644
7249	TSC2	199	AIF1	215051_x_at	-0.29448	0.00308908	0.0195725
7249	TSC2	16	AARS	201000_at	-0.294279	0.00311039	0.0196898
7249	TSC2	7037	TFRC	207332_s_at	-0.29412	0.00312726	0.0197846
7249	TSC2	204	AK2	208967_s_at	-0.294093	0.0031301	0.0197966
7249	TSC2	116372	LYPD1	212909_at	-0.29397	0.00314334	0.0198444
7249	TSC2	5742	PTGS1	205128_x_at	-0.29391	0.00314975	0.0198789
7249	TSC2	23593	HEBP2	203430_at	-0.293887	0.0031522	0.0198853
7249	TSC2	8710	SERPINB7	206421_s_at	-0.293856	0.00315551	0.0198853
7249	TSC2	25820	ARIH1	201881_s_at	-0.293718	0.00317033	0.0199637
7249	TSC2	307	ANXA4	201301_s_at	-0.293492	0.00319483	0.0200848
7249	TSC2	5080	PAX6	205646_s_at	-0.293446	0.0031999	0.0200986
7249	TSC2	1961	EGR4	207767_s_at	-0.293411	0.00320365	0.0201161
7249	TSC2	27334	P2RY10	214615_at	-0.293395	0.00320537	0.0201209
7249	TSC2	25907	TMEM158	213338_at	-0.293246	0.00322171	0.0202053
7249	TSC2	55022	PID1	219093_at	-0.293232	0.00322326	0.020209
7249	TSC2	404281	YY2	216531_at	-0.29311	0.00323655	0.0202741
7249	TSC2	10413	YAP1	213342_at	-0.293044	0.00324382	0.0202897
7249	TSC2	23483	TGDS	208249_s_at	-0.293043	0.00324393	0.0202897
7249	TSC2	5903	RANBP2	201711_x_at	-0.293037	0.00324463	0.0202897
7249	TSC2	834	CASP1	211367_s_at	-0.292944	0.00325488	0.0203403
7249	TSC2	3843	IPO5	211955_at	-0.29292	0.00325752	0.0203508
7249	TSC2	9972	NUP153	202097_at	-0.292727	0.00327899	0.0204727
7249	TSC2	9568	GABBR2	209990_s_at	-0.292701	0.00328187	0.0204845
7249	TSC2	7027	TFDP1	212330_at	-0.292567	0.00329677	0.0205592
7249	TSC2	85453	TSPYL5	213122_at	-0.292543	0.00329944	0.0205697
7249	TSC2	51167	CYB5R4	219079_at	-0.292498	0.00330447	0.0205888
7249	TSC2	6355	CCL8	214038_at	-0.292441	0.00331085	0.0206225
7249	TSC2	3059	HCLS1	202957_at	-0.292408	0.00331462	0.0206337
7249	TSC2	23007	PLCH1	216633_s_at	-0.292388	0.0033168	0.0206411
7249	TSC2	6383	SDC2	212154_at	-0.292377	0.00331809	0.0206431
7249	TSC2	2313	FLI1	210786_s_at	-0.292363	0.00331962	0.0206464
7249	TSC2	2692	GHRHR	211545_at	-0.292323	0.00332414	0.0206623
7249	TSC2	219	ALDH1B1	209645_s_at	-0.292263	0.00333096	0.0206924
7249	TSC2	1285	COL4A3	214641_at	-0.292149	0.00334379	0.0207475
7249	TSC2	23596	OPN3	219032_x_at	-0.292107	0.00334854	0.0207647
7249	TSC2	3937	LCP2	205270_s_at	-0.292082	0.00335143	0.0207704
7249	TSC2	3638	INSIG1	201626_at	-0.292025	0.00335788	0.0208042
7249	TSC2	6218	RPS17	216348_at	-0.291933	0.0033683	0.0208625
7249	TSC2	50999	TMED5	202195_s_at	-0.291898	0.00337232	0.0208813
7249	TSC2	4781	NFIB	211466_at	-0.291838	0.00337913	0.0209056
7249	TSC2	400410	ST20	210242_x_at	-0.291676	0.00339773	0.0210076
7249	TSC2	29780	PARVB	204629_at	-0.29159	0.00340764	0.0210583
7249	TSC2	6048	RNF5	216018_at	-0.291587	0.00340794	0.0210583
7249	TSC2	56	ACRV1	208013_s_at	-0.291318	0.003439	0.0212128
7249	TSC2	23601	CLEC5A	219890_at	-0.291219	0.00345054	0.021255
7249	TSC2	7045	TGFBI	201506_at	-0.291191	0.00345381	0.0212609
7249	TSC2	23408	SIRT5	219185_at	-0.29104	0.00347147	0.0213377
7249	TSC2	58155	PTBP2	218683_at	-0.290996	0.00347664	0.0213441
7249	TSC2	55270	NUDT15	219347_at	-0.290887	0.00348944	0.0213917
7249	TSC2	1810	DR1	216652_s_at	-0.290834	0.0034956	0.0214232
7249	TSC2	28823 /// 28825	IGLV1-40 /// IGLV1-4	216430_x_at	-0.290816	0.00349774	0.0214301
7249	TSC2	699	BUB1	215509_s_at	-0.290799	0.0034997	0.0214358
7249	TSC2	1327	COX4I1	202698_x_at	-0.290728	0.00350818	0.0214689
7249	TSC2	11024	LILRA1	210660_at	-0.290593	0.00352408	0.0215549
7249	TSC2	10874	NMU	206023_at	-0.290583	0.00352532	0.0215549
7249	TSC2	800	CALD1	214880_x_at	-0.290583	0.00352532	0.0215549
7249	TSC2	3676	ITGA4	205884_at	-0.290444	0.00354183	0.02164
7249	TSC2	1654	DDX3X	201211_s_at	-0.290341	0.00355419	0.0216998
7249	TSC2	3135	HLA-G	211530_x_at	-0.290298	0.00355922	0.0217179
7249	TSC2	656	BMP8B	221615_at	-0.290273	0.00356233	0.0217305
7249	TSC2	5743	PTGS2	204748_at	-0.290241	0.00356607	0.021747
7249	TSC2	10542	HBXIP	202300_at	-0.290134	0.00357896	0.0218003
7249	TSC2	547	KIF1A	203850_s_at	-0.290087	0.00358459	0.0218218
7249	TSC2	3987	LIMS1	207198_s_at	-0.28999	0.00359634	0.0218743
7249	TSC2	7490	WT1	206067_s_at	-0.2899	0.00360716	0.0219338
7249	TSC2	10466	COG5	203630_s_at	-0.289888	0.00360862	0.0219363
7249	TSC2	100303453 /// 27185	DISC1 /// TSNAX ///	207759_s_at	-0.28974	0.00362661	0.0220393
7249	TSC2	55816	DOK5	214844_s_at	-0.289607	0.00364286	0.022106
7249	TSC2	6627	SNRPA1	216977_x_at	-0.289537	0.00365139	0.0221514
7249	TSC2	100293559 /// 3500	IGHG1 /// LOC1002935	217260_x_at	-0.289518	0.00365381	0.0221532
7249	TSC2	100510044 /// 28875	IGK@ /// IGKC /// IG	211643_x_at	-0.289409	0.00366713	0.0222211
7249	TSC2	8829	NRP1	212298_at	-0.289266	0.00368471	0.0223083
7249	TSC2	4082	MARCKS	201670_s_at	-0.289163	0.00369752	0.022354
7249	TSC2	7077	TIMP2	203167_at	-0.289162	0.00369759	0.022354
7249	TSC2	9263	STK17A	202693_s_at	-0.289125	0.00370219	0.0223753
7249	TSC2	29114	TAGLN3	204743_at	-0.28908	0.00370781	0.0223929
7249	TSC2	9582	APOBEC3B	206632_s_at	-0.289076	0.00370822	0.0223929
7249	TSC2	22806	IKZF3	221092_at	-0.289076	0.00370829	0.0223929
7249	TSC2	3897	L1CAM	204584_at	-0.289022	0.00371496	0.0224202
7249	TSC2	9330	GTF3C3	218343_s_at	-0.288988	0.00371921	0.022433
7249	TSC2	26009	ZZZ3	212893_at	-0.288932	0.00372616	0.0224556
7249	TSC2	9123	SLC16A3	202856_s_at	-0.288869	0.00373408	0.0224968
7249	TSC2	3493 /// 3500 /// 35	IGHA1 /// IGHG1 ///	211649_x_at	-0.288725	0.00375208	0.0225987
7249	TSC2	3816	KLK1	216699_s_at	-0.28869	0.00375648	0.0226171
7249	TSC2	55907	CMAS	218111_s_at	-0.288684	0.00375729	0.0226171
7249	TSC2	23185	LARP4B	214216_s_at	-0.288646	0.00376196	0.0226387
7249	TSC2	26019	UPF2	203519_s_at	-0.288579	0.00377041	0.0226821
7249	TSC2	64208	POPDC3	219926_at	-0.288502	0.00378021	0.022729
7249	TSC2	1559	CYP2C9	214419_s_at	-0.28847	0.00378425	0.0227467
7249	TSC2	6891	TAP2	204770_at	-0.28846	0.00378544	0.0227473
7249	TSC2	4175	MCM6	201930_at	-0.288285	0.0038077	0.0228484
7249	TSC2	57048	PLSCR3	56197_at	-0.288133	0.0038271	0.0229517
7249	TSC2	1394	CRHR1	211897_s_at	-0.288119	0.00382884	0.022952
7249	TSC2	3364	HUS1	204883_s_at	-0.288115	0.00382935	0.022952
7249	TSC2	51068	NMD3	218036_x_at	-0.287994	0.00384485	0.0230293
7249	TSC2	945	CD33	206120_at	-0.287989	0.00384554	0.0230293
7249	TSC2	55321	C20orf46	219958_at	-0.287893	0.0038578	0.0230889
7249	TSC2	10052	GJC1	208460_at	-0.287885	0.00385879	0.0230889
7249	TSC2	6120 /// 729020	LOC729020 /// RPE	216574_s_at	-0.287858	0.00386229	0.0231032
7249	TSC2	4800	NFYA	204109_s_at	-0.287816	0.00386771	0.0231291
7249	TSC2	81537	SGPP1	221268_s_at	-0.287752	0.00387594	0.0231651
7249	TSC2	4976	OPA1	212214_at	-0.287713	0.00388106	0.0231824
7249	TSC2	114112	TXNRD3	59631_at	-0.287665	0.00388721	0.0232122
7249	TSC2	10051	SMC4	215623_x_at	-0.287657	0.00388827	0.0232122
7249	TSC2	4125	MAN2B1	209166_s_at	-0.287639	0.00389064	0.0232132
7249	TSC2	4162	MCAM	211340_s_at	-0.287617	0.00389349	0.0232236
7249	TSC2	6885	MAP3K7	211536_x_at	-0.287542	0.00390319	0.0232636
7249	TSC2	11025	LILRB3	210225_x_at	-0.287539	0.00390353	0.0232636
7249	TSC2	23165	NUP205	212247_at	-0.287341	0.00392938	0.0233794
7249	TSC2	3514	IGKC	217480_x_at	-0.287331	0.0039307	0.0233794
7249	TSC2	51560	RAB6B	221792_at	-0.287246	0.00394182	0.0234319
7249	TSC2	4361	MRE11A	205395_s_at	-0.287187	0.00394954	0.0234578
7249	TSC2	100126583 /// 28392	IGHA1 /// IGHA2 ///	211639_x_at	-0.287105	0.00396038	0.0235022
7249	TSC2	4288	MKI67	212022_s_at	-0.287095	0.00396167	0.0235032
7249	TSC2	26099	C1orf144	212003_at	-0.286969	0.00397837	0.023589
7249	TSC2	653361 /// 654816 //	NCF1 /// NCF1B /// N	204961_s_at	-0.286901	0.00398738	0.0236357
7249	TSC2	5740	PTGIS	210702_s_at	-0.286881	0.00398994	0.0236442
7249	TSC2	6663	SOX10	209843_s_at	-0.286756	0.00400658	0.0237159
7249	TSC2	22919	MAPRE1	200712_s_at	-0.286634	0.00402285	0.0237921
7249	TSC2	55160	ARHGEF10L	221656_s_at	-0.28653	0.00403671	0.0238606
7249	TSC2	10971	YWHAQ	200693_at	-0.286498	0.00404111	0.0238799
7249	TSC2	4141	MARS	213671_s_at	-0.286367	0.00405869	0.023977
7249	TSC2	5504	PPP1R2	213774_s_at	-0.286305	0.00406694	0.0240063
7249	TSC2	9404	LPXN	216250_s_at	-0.286304	0.00406708	0.0240063
7249	TSC2	29969	MDFIC	211675_s_at	-0.286296	0.00406825	0.0240063
7249	TSC2	4287	ATXN3	205416_s_at	-0.286229	0.00407723	0.0240459
7249	TSC2	64129	TINAGL1	219058_x_at	-0.286207	0.00408029	0.0240504
7249	TSC2	56180	MOSPD1	218853_s_at	-0.286107	0.00409374	0.0241161
7249	TSC2	7942	TFEB	50221_at	-0.286047	0.00410188	0.0241573
7249	TSC2	11202	KLK8	206125_s_at	-0.285878	0.00412493	0.0242412
7249	TSC2	51805	COQ3	221227_x_at	-0.285863	0.00412696	0.0242437
7249	TSC2	898	CCNE1	213523_at	-0.28569	0.00415069	0.0243548
7249	TSC2	51559	NT5DC3	218786_at	-0.285683	0.00415168	0.0243548
7249	TSC2	284	ANGPT1	205609_at	-0.28547	0.00418108	0.0244999
7249	TSC2	9183	ZW10	204812_at	-0.285457	0.00418281	0.0245032
7249	TSC2	2830	GPR6	214655_at	-0.285388	0.0041924	0.0245525
7249	TSC2	1813	DRD2	206590_x_at	-0.285369	0.00419498	0.0245607
7249	TSC2	835	CASP2	208050_s_at	-0.285161	0.00422394	0.0247096
7249	TSC2	27042	C1orf107	204700_x_at	-0.285016	0.00424426	0.0248057
7249	TSC2	6565	SLC15A2	205317_s_at	-0.284999	0.00424662	0.0248076
7249	TSC2	79180	EFHD2	217992_s_at	-0.284757	0.00428065	0.0249856
7249	TSC2	1282	COL4A1	211981_at	-0.284665	0.0042936	0.0250472
7249	TSC2	57187	THOC2	212994_at	-0.284387	0.00433311	0.0252707
7249	TSC2	6654	SOS1	212777_at	-0.284304	0.00434502	0.0253331
7249	TSC2	7172	TPMT	203672_x_at	-0.284186	0.00436185	0.0254062
7249	TSC2	63899	NSUN3	219458_s_at	-0.284183	0.00436241	0.0254062
7249	TSC2	10575	CCT4	200877_at	-0.284136	0.00436912	0.0254382
7249	TSC2	27159	CHIA	220630_s_at	-0.284106	0.00437348	0.0254494
7249	TSC2	571	BACH1	210818_s_at	-0.284087	0.00437615	0.0254579
7249	TSC2	313	AOAH	205639_at	-0.284048	0.0043817	0.0254761
7249	TSC2	5481	PPID	204186_s_at	-0.284033	0.00438397	0.0254822
7249	TSC2	30851	TAX1BP3	215464_s_at	-0.284006	0.00438783	0.0254931
7249	TSC2	5581	PRKCE	206248_at	-0.284003	0.00438828	0.0254931
7249	TSC2	6691	SPINK2	206310_at	-0.283985	0.0043908	0.0255007
7249	TSC2	9870	KIAA0317	202128_at	-0.283947	0.00439627	0.0255183
7249	TSC2	65987	KCTD14	58916_at	-0.283809	0.00441638	0.0256067
7249	TSC2	8087	FXR1	201635_s_at	-0.28378	0.0044205	0.0256235
7249	TSC2	109	ADCY3	209320_at	-0.283714	0.00443008	0.0256719
7249	TSC2	30845	EHD3	218935_at	-0.283617	0.00444422	0.0257396
7249	TSC2	55274	PHF10	219126_at	-0.283593	0.00444778	0.0257531
7249	TSC2	7133	TNFRSF1B	203508_at	-0.283576	0.00445029	0.0257565
7249	TSC2	4097	MAFG	204970_s_at	-0.283572	0.00445082	0.0257565
7249	TSC2	79168	LILRA6	208594_x_at	-0.283244	0.00449906	0.02598
7249	TSC2	108	ADCY2	217687_at	-0.283242	0.00449936	0.02598
7249	TSC2	23229	ARHGEF9	203263_s_at	-0.283188	0.00450727	0.02601
7249	TSC2	57707	KIAA1609	221843_s_at	-0.283181	0.00450827	0.02601
7249	TSC2	353514	LILRA5	215838_at	-0.283097	0.00452071	0.0260746
7249	TSC2	3162	HMOX1	203665_at	-0.282976	0.00453873	0.0261635
7249	TSC2	83480	PUS3	221277_s_at	-0.282924	0.00454649	0.0261873
7249	TSC2	23252	OTUD3	213216_at	-0.282905	0.00454938	0.0261896
7249	TSC2	10954	PDIA5	203857_s_at	-0.28259	0.00459654	0.02643
7249	TSC2	4050	LTB	207339_s_at	-0.282584	0.00459746	0.02643
7249	TSC2	55233	MOBKL1B	201298_s_at	-0.282528	0.00460584	0.0264529
7249	TSC2	3133	HLA-E	217456_x_at	-0.282524	0.00460648	0.0264529
7249	TSC2	7570	ZNF22	218005_at	-0.28248	0.00461302	0.0264687
7249	TSC2	390	RND3	212724_at	-0.282324	0.00463661	0.0265604
7249	TSC2	8028	MLLT10	216506_x_at	-0.282232	0.00465054	0.0266257
7249	TSC2	9903	KLHL21	203068_at	-0.282139	0.00466472	0.0266923
7249	TSC2	64065	PERP	217744_s_at	-0.282075	0.0046746	0.0267342
7249	TSC2	3514 /// 50802 /// 6	IGK@ /// IGKC /// LO	216829_at	-0.281949	0.00469385	0.026815
7249	TSC2	9686	VGLL4	212399_s_at	-0.281781	0.00471957	0.0269473
7249	TSC2	10635	RAD51AP1	204146_at	-0.281714	0.00473	0.0269731
7249	TSC2	1371	CPOX	204172_at	-0.281712	0.00473031	0.0269731
7249	TSC2	4976	OPA1	212213_x_at	-0.28171	0.00473052	0.0269731
7249	TSC2	3500	IGHG1	217369_at	-0.281676	0.00473581	0.0269959
7249	TSC2	118433	RPL23AP7	221634_at	-0.281642	0.00474108	0.0270186
7249	TSC2	571	BACH1	204194_at	-0.281587	0.00474955	0.0270497
7249	TSC2	4065	LY75	205668_at	-0.281487	0.00476517	0.0271264
7249	TSC2	60682	SMAP1	218137_s_at	-0.281446	0.00477143	0.0271547
7249	TSC2	2619	GAS1	204457_s_at	-0.281392	0.00477984	0.0271935
7249	TSC2	5701	PSMC2	201068_s_at	-0.281386	0.00478085	0.0271935
7249	TSC2	1024	CDK8	204831_at	-0.281286	0.00479645	0.0272453
7249	TSC2	55423	SIRPG	220485_s_at	-0.281167	0.00481499	0.0273432
7249	TSC2	5965	RECQL	212917_x_at	-0.281131	0.00482076	0.0273685
7249	TSC2	26043	UBXN7	212840_at	-0.281039	0.00483511	0.0274352
7249	TSC2	51100	SH3GLB1	210101_x_at	-0.280873	0.00486126	0.0275463
7249	TSC2	5771	PTPN2	213136_at	-0.280858	0.00486364	0.0275471
7249	TSC2	55343	SLC35C1	218485_s_at	-0.280852	0.00486466	0.0275471
7249	TSC2	10332	CLEC4M	207995_s_at	-0.280765	0.0048784	0.0275986
7249	TSC2	23650	TRIM29	202504_at	-0.280687	0.00489078	0.0276612
7249	TSC2	9943	OXSR1	202696_at	-0.280642	0.00489799	0.0276945
7249	TSC2	11037	STON1	213413_at	-0.280514	0.00491835	0.0277947
7249	TSC2	7852	CXCR4	211919_s_at	-0.280444	0.00492957	0.027843
7249	TSC2	2268	FGR	208438_s_at	-0.280435	0.00493109	0.0278442
7249	TSC2	8487	SIP1	211115_x_at	-0.280369	0.00494158	0.0278958
7249	TSC2	22797	TFEC	206715_at	-0.280262	0.00495873	0.0279701
7249	TSC2	1131	CHRM3	214596_at	-0.28005	0.00499304	0.0281409
7249	TSC2	6498	SKIL	206675_s_at	-0.280009	0.00499972	0.0281634
7249	TSC2	355	FAS	204780_s_at	-0.279986	0.0050034	0.028169
7249	TSC2	7422	VEGFA	210513_s_at	-0.27984	0.00502708	0.0282719
7249	TSC2	286887 /// 3853 ///	KRT6A /// KRT6B ///	214580_x_at	-0.279516	0.00508016	0.0285245
7249	TSC2	5861	RAB1A	207791_s_at	-0.279464	0.00508867	0.028557
7249	TSC2	10630	PDPN	204879_at	-0.279392	0.00510061	0.0286087
7249	TSC2	100423062 /// 28816	IGLL5 /// IGLV2-11	217235_x_at	-0.279378	0.00510288	0.0286138
7249	TSC2	79931	TNIP3	220655_at	-0.279329	0.00511099	0.0286363
7249	TSC2	5424	POLD1	203422_at	-0.27912	0.00514563	0.0288075
7249	TSC2	51316	PLAC8	219014_at	-0.27912	0.00514567	0.0288075
7249	TSC2	60487	TRMT11	218877_s_at	-0.279074	0.00515337	0.0288429
7249	TSC2	9833	MELK	204825_at	-0.279053	0.0051568	0.0288544
7249	TSC2	6446	SGK1	201739_at	-0.278918	0.00517937	0.0289652
7249	TSC2	85352	KIAA1644	52837_at	-0.278899	0.00518261	0.0289756
7249	TSC2	26586	CKAP2	218252_at	-0.27872	0.00521262	0.0291201
7249	TSC2	54707	GPN2	218799_at	-0.278687	0.0052182	0.0291358
7249	TSC2	1978	EIF4EBP1	221539_at	-0.278666	0.0052217	0.0291475
7249	TSC2	5866	RAB3IL1	219579_at	-0.278624	0.00522868	0.0291751
7249	TSC2	9770	RASSF2	203185_at	-0.27862	0.00522942	0.0291751
7249	TSC2	8437	RASAL1	219752_at	-0.278448	0.00525846	0.0293054
7249	TSC2	8837	CFLAR	208485_x_at	-0.278416	0.00526395	0.0293209
7249	TSC2	6480	ST6GAL1	201998_at	-0.278302	0.00528338	0.0294213
7249	TSC2	1104	RCC1	215747_s_at	-0.278278	0.00528744	0.0294343
7249	TSC2	1286	COL4A4	214602_at	-0.278194	0.0053017	0.029492
7249	TSC2	98	ACYP2	206833_s_at	-0.278166	0.00530663	0.0295038
7249	TSC2	51388	NIP7	219031_s_at	-0.278123	0.00531386	0.0295361
7249	TSC2	5168	ENPP2	210839_s_at	-0.278008	0.0053337	0.0296259
7249	TSC2	8492	PRSS12	213802_at	-0.278004	0.00533425	0.0296259
7249	TSC2	81565	NDEL1	208093_s_at	-0.277937	0.00534581	0.0296683
7249	TSC2	9601	PDIA4	211048_s_at	-0.277879	0.0053559	0.0297068
7249	TSC2	2865	FFAR3	221385_s_at	-0.277797	0.00536999	0.0297657
7249	TSC2	151011	2010-09-01	214720_x_at	-0.277782	0.00537249	0.0297657
7249	TSC2	11240	PADI2	209791_at	-0.277753	0.0053775	0.0297715
7249	TSC2	8324	FZD7	203706_s_at	-0.277687	0.00538898	0.0298193
7249	TSC2	5800	PTPRO	208121_s_at	-0.277583	0.0054071	0.0299038
7249	TSC2	10845	CLPX	204809_at	-0.277543	0.00541399	0.0299261
7249	TSC2	5328	PLAU	211668_s_at	-0.277218	0.0054709	0.0302168
7249	TSC2	9655	SOCS5	209648_x_at	-0.277138	0.00548493	0.0302849
7249	TSC2	113612	CYP2U1	216720_at	-0.277131	0.00548612	0.0302849
7249	TSC2	4713	NDUFB7	211407_at	-0.277114	0.00548914	0.0302936
7249	TSC2	440387	CTRB2	214411_x_at	-0.277084	0.00549435	0.0303064
7249	TSC2	3998	LMAN1	203293_s_at	-0.276977	0.00551328	0.0303779
7249	TSC2	84061	MAGT1	210596_at	-0.276964	0.00551565	0.0303779
7249	TSC2	11099	PTPN21	40524_at	-0.276962	0.00551601	0.0303779
7249	TSC2	832	CAPZB	201950_x_at	-0.276868	0.00553259	0.030433
7249	TSC2	10149	GPR64	206002_at	-0.276864	0.00553327	0.030433
7249	TSC2	56886	UGGT1	218257_s_at	-0.276822	0.00554081	0.030456
7249	TSC2	3211	HOXB1	208224_at	-0.276816	0.00554182	0.030456
7249	TSC2	9657	IQCB1	205995_x_at	-0.276799	0.00554489	0.030457
7249	TSC2	1646	AKR1C2	211653_x_at	-0.276774	0.00554929	0.0304731
7249	TSC2	64425	POLR1E	218997_at	-0.276739	0.00555554	0.0304939
7249	TSC2	3458	IFNG	210354_at	-0.276737	0.00555598	0.0304939
7249	TSC2	10150	MBNL2	205017_s_at	-0.276704	0.00556178	0.0305177
7249	TSC2	3646	EIF3E	208697_s_at	-0.276687	0.00556476	0.0305261
7249	TSC2	5359	PLSCR1	202430_s_at	-0.276643	0.00557257	0.0305609
7249	TSC2	5140	PDE3B	214582_at	-0.276582	0.00558347	0.0306047
7249	TSC2	2012	EMP1	201324_at	-0.276544	0.00559029	0.0306237
7249	TSC2	4708	NDUFB2	218200_s_at	-0.276542	0.00559064	0.0306237
7249	TSC2	8905	AP1S2	203300_x_at	-0.276539	0.00559132	0.0306237
7249	TSC2	9334	B4GALT5	221485_at	-0.276456	0.00560615	0.0306433
7249	TSC2	5130	PCYT1A	204210_s_at	-0.276453	0.00560659	0.0306433
7249	TSC2	51192	CKLF	221058_s_at	-0.276427	0.00561139	0.0306615
7249	TSC2	5066	PAM	214620_x_at	-0.276377	0.00562033	0.0307024
7249	TSC2	283212	KLHL35	215748_at	-0.276211	0.00565036	0.0308235
7249	TSC2	55168	MRPS18A	218385_at	-0.276189	0.00565426	0.0308244
7249	TSC2	10492	SYNCRIP	209024_s_at	-0.276114	0.00566776	0.030865
7249	TSC2	8837	CFLAR	211862_x_at	-0.275925	0.00570226	0.0310126
7249	TSC2	10630	PDPN	221898_at	-0.27579	0.00572683	0.031122
7249	TSC2	2173	FABP7	205030_at	-0.275768	0.00573078	0.0311339
7249	TSC2	11341	SCRG1	205475_at	-0.275747	0.00573466	0.0311345
7249	TSC2	7184	HSP90B1	200598_s_at	-0.275548	0.00577116	0.0313142
7249	TSC2	9019	MPZL1	210087_s_at	-0.275508	0.00577869	0.031347
7249	TSC2	56	ACRV1	206776_x_at	-0.275424	0.0057942	0.0314148
7249	TSC2	11170	FAM107A	207547_s_at	-0.2754	0.00579855	0.0314218
7249	TSC2	4521	NUDT1	204766_s_at	-0.275304	0.00581639	0.0314818
7249	TSC2	116138	KLHDC3	208784_s_at	-0.275272	0.0058223	0.031502
7249	TSC2	5361	PLXNA1	221537_at	-0.274822	0.00590634	0.0319073
7249	TSC2	6059	ABCE1	201872_s_at	-0.274801	0.0059103	0.0319205
7249	TSC2	51056	LAP3	217933_s_at	-0.274763	0.00591739	0.0319505
7249	TSC2	1136	CHRNA3	211587_x_at	-0.274689	0.00593137	0.0320178
7249	TSC2	5184	PEPD	202108_at	-0.274671	0.00593487	0.0320273
7249	TSC2	9076	CLDN1	218182_s_at	-0.274664	0.00593618	0.0320273
7249	TSC2	10461	MERTK	211913_s_at	-0.274518	0.00596375	0.0321346
7249	TSC2	91227	GGTLC2	209918_at	-0.2745	0.00596722	0.0321443
7249	TSC2	4082	MARCKS	213002_at	-0.274482	0.00597057	0.0321443
7249	TSC2	1981	EIF4G1	208624_s_at	-0.274426	0.00598129	0.0321878
7249	TSC2	56	ACRV1	207990_x_at	-0.274305	0.00600418	0.0322779
7249	TSC2	50856	CLEC4A	221724_s_at	-0.274295	0.00600609	0.0322799
7249	TSC2	5457	POU4F1	211341_at	-0.274172	0.00602962	0.0323897
7249	TSC2	10285	SMNDC1	200071_at	-0.274152	0.0060336	0.0323977
7249	TSC2	23228	PLCL2	216218_s_at	-0.274148	0.0060342	0.0323977
7249	TSC2	80117	ARL14	220468_at	-0.274068	0.00604964	0.0324685
7249	TSC2	55026	FAM70A	219895_at	-0.274064	0.00605047	0.0324685
7249	TSC2	348	APOE	212883_at	-0.274046	0.00605394	0.0324705
7249	TSC2	6396	SEC13	207707_s_at	-0.274037	0.0060556	0.032471
7249	TSC2	5217	PFN2	204992_s_at	-0.273975	0.00606753	0.0325187
7249	TSC2	51493	C22orf28	200042_at	-0.273673	0.00612585	0.032789
7249	TSC2	9653	HS2ST1	203283_s_at	-0.273467	0.006166	0.0329534
7249	TSC2	22822	PHLDA1	217996_at	-0.273059	0.00624624	0.0333358
7249	TSC2	2824	GPM6B	209167_at	-0.273054	0.00624708	0.0333358
7249	TSC2	7167	TPI1	200822_x_at	-0.272957	0.00626639	0.0334099
7249	TSC2	51567	TDP2	202266_at	-0.272952	0.00626734	0.0334099
7249	TSC2	23276	KLHL18	207976_at	-0.272896	0.00627844	0.0334605
7249	TSC2	1432	MAPK14	211087_x_at	-0.272824	0.00629276	0.0335284
7249	TSC2	81831	NETO2	218888_s_at	-0.272766	0.00630429	0.0335565
7249	TSC2	100510678 /// 3507	IGHM /// LOC10051067	215949_x_at	-0.272765	0.00630446	0.0335565
7249	TSC2	51182	HSPA14	219212_at	-0.272714	0.00631471	0.0336026
7249	TSC2	5457	POU4F1	206940_s_at	-0.272607	0.00633599	0.0336902
7249	TSC2	6934	TCF7L2	216037_x_at	-0.272506	0.0063563	0.0337896
7249	TSC2	491	ATP2B2	211586_s_at	-0.272463	0.00636488	0.0338266
7249	TSC2	29777	ABT1	218405_at	-0.272324	0.0063929	0.0339583
7249	TSC2	4775	NFATC3	210556_at	-0.2723	0.00639768	0.0339751
7249	TSC2	5586	PKN2	210969_at	-0.272274	0.006403	0.0339947
7249	TSC2	84301	DDI2	214583_at	-0.272235	0.00641093	0.0340232
7249	TSC2	80853	JHDM1D	221778_at	-0.272231	0.0064116	0.0340232
7249	TSC2	9554	SEC22B	209207_s_at	-0.272133	0.00643157	0.0341072
7249	TSC2	23246	BOP1	216397_s_at	-0.272129	0.00643232	0.0341072
7249	TSC2	84864	MINA	213189_at	-0.272093	0.00643963	0.0341307
7249	TSC2	528	ATP6V1C1	202874_s_at	-0.272091	0.00643999	0.0341307
7249	TSC2	11025 /// 79168	LILRA6 /// LILRB3	210784_x_at	-0.271967	0.00646523	0.0342444
7249	TSC2	728	C5AR1	220088_at	-0.271958	0.00646717	0.0342444
7249	TSC2	51020	HDDC2	203259_s_at	-0.271867	0.00648557	0.0343115
7249	TSC2	51177	PLEKHO1	218223_s_at	-0.271841	0.00649088	0.0343309
7249	TSC2	60370	AVPI1	218631_at	-0.271787	0.00650204	0.0343671
7249	TSC2	988	CDC5L	209055_s_at	-0.271784	0.00650263	0.0343671
7249	TSC2	3133	HLA-E	200904_at	-0.271705	0.00651892	0.0344271
7249	TSC2	6318	SERPINB4	211906_s_at	-0.271615	0.00653736	0.0345018
7249	TSC2	25941	C18orf10	213617_s_at	-0.271604	0.00653964	0.0345018
7249	TSC2	10487	CAP1	213798_s_at	-0.271533	0.00655412	0.0345521
7249	TSC2	79080	CCDC86	203119_at	-0.27151	0.006559	0.0345691
7249	TSC2	6663	SOX10	209842_at	-0.271464	0.00656844	0.0346102
7249	TSC2	8832	CD84	211190_x_at	-0.271439	0.00657365	0.0346289
7249	TSC2	23040	MYT1L	210016_at	-0.271401	0.00658151	0.0346495
7249	TSC2	51377	UCHL5	219960_s_at	-0.271396	0.00658252	0.0346495
7249	TSC2	51191	HERC5	219863_at	-0.271322	0.0065979	0.0347131
7249	TSC2	10933 /// 10934	MORF4 /// MORF4L1	221381_s_at	-0.271306	0.00660118	0.0347216
7249	TSC2	57018	CCNL1	220046_s_at	-0.271247	0.00661337	0.034777
7249	TSC2	10130	PDIA6	208638_at	-0.271102	0.00664354	0.0348741
7249	TSC2	26251	KCNG2	208550_x_at	-0.271093	0.00664551	0.0348741
7249	TSC2	827	CAPN6	202965_s_at	-0.271087	0.0066468	0.0348741
7249	TSC2	3400	ID4	209293_x_at	-0.270988	0.00666743	0.0349736
7249	TSC2	26191	PTPN22	206060_s_at	-0.27098	0.00666919	0.034974
7249	TSC2	3702	ITK	211339_s_at	-0.270936	0.00667842	0.0350137
7249	TSC2	81553	FAM49A	209683_at	-0.270924	0.00668092	0.035018
7249	TSC2	3426	CFI	203854_at	-0.270853	0.00669566	0.035069
7249	TSC2	7852	CXCR4	217028_at	-0.270826	0.00670131	0.0350898
7249	TSC2	1662	DDX10	204977_at	-0.270645	0.00673956	0.0352725
7249	TSC2	140545	RNF32	220991_s_at	-0.27056	0.00675759	0.0353404
7249	TSC2	4311	MME	203434_s_at	-0.270539	0.00676197	0.0353545
7249	TSC2	1192	CLIC1	208659_at	-0.270401	0.00679131	0.0354637
7249	TSC2	2747	GLUD2	210447_at	-0.270347	0.00680281	0.0355007
7249	TSC2	5565	PRKAB2	214474_at	-0.270335	0.00680541	0.0355019
7249	TSC2	4709	NDUFB3	203371_s_at	-0.270213	0.0068313	0.0356193
7249	TSC2	3613	IMPA2	203126_at	-0.270115	0.00685238	0.0357203
7249	TSC2	402	ARL2	202564_x_at	-0.270079	0.00686018	0.0357521
7249	TSC2	55729	ATF7IP	218987_at	-0.270068	0.00686251	0.0357553
7249	TSC2	1768	DNAH6	215341_at	-0.270016	0.00687372	0.0358003
7249	TSC2	100133862 /// 3500 /	IGHG1 /// IGHM /// L	211640_x_at	-0.270012	0.00687457	0.0358003
7249	TSC2	390354 /// 6142	RPL18A /// RPL18AP3	216383_at	-0.269985	0.0068804	0.0358218
7249	TSC2	6768	ST14	216905_s_at	-0.269927	0.00689286	0.0358778
7249	TSC2	148753	FAM163A	222095_s_at	-0.269896	0.00689941	0.035903
7249	TSC2	2101	ESRRA	1487_at	-0.269878	0.00690345	0.0359151
7249	TSC2	1672	DEFB1	210397_at	-0.269763	0.0069282	0.036026
7249	TSC2	55366	LGR4	218326_s_at	-0.269635	0.00695608	0.036153
7249	TSC2	1183	CLCN4	214769_at	-0.269623	0.00695868	0.0361575
7249	TSC2	3384	ICAM2	213620_s_at	-0.269524	0.0069801	0.0362419
7249	TSC2	10626	TRIM16	204341_at	-0.269463	0.00699348	0.0363024
7249	TSC2	10150	MBNL2	205018_s_at	-0.269422	0.00700249	0.0363221
7249	TSC2	55520	ELAC1	219325_s_at	-0.269388	0.00700991	0.0363517
7249	TSC2	6617	SNAPC1	205443_at	-0.269345	0.00701928	0.0363823
7249	TSC2	9173	IL1RL1	210442_at	-0.26929	0.00703131	0.0364356
7249	TSC2	7481	WNT11	206737_at	-0.269261	0.00703771	0.0364597
7249	TSC2	23019	CNOT1	200860_s_at	-0.269223	0.00704601	0.0364938
7249	TSC2	7756	ZNF207	200829_x_at	-0.269131	0.00706625	0.0365895
7249	TSC2	865	CBFB	206788_s_at	-0.269102	0.00707261	0.0366134
7249	TSC2	5479	PPIB	200968_s_at	-0.268824	0.00713429	0.0369054
7249	TSC2	153	ADRB1	208214_at	-0.268768	0.00714679	0.0369609
7249	TSC2	26255	PTTG3P	208511_at	-0.268732	0.00715462	0.0369923
7249	TSC2	2983	GUCY1B3	211555_s_at	-0.268718	0.00715778	0.0369995
7249	TSC2	941	CD80	207176_s_at	-0.26868	0.00716638	0.0370075
7249	TSC2	7525	YES1	202933_s_at	-0.268618	0.00718007	0.0370599
7249	TSC2	1813	DRD2	216938_x_at	-0.268533	0.00719912	0.0371232
7249	TSC2	3759	KCNJ2	206765_at	-0.268532	0.00719942	0.0371232
7249	TSC2	2014	EMP3	203729_at	-0.268485	0.00721001	0.0371687
7249	TSC2	7472	WNT2	205648_at	-0.268391	0.007231	0.0372403
7249	TSC2	4094	MAF	209348_s_at	-0.268289	0.00725396	0.0373402
7249	TSC2	3267	AGFG1	218091_at	-0.268265	0.0072594	0.037359
7249	TSC2	55326	AGPAT5	218096_at	-0.268172	0.00728047	0.0374267
7249	TSC2	54575 /// 54576 ///	UGT1A1 /// UGT1A10 /	215125_s_at	-0.268128	0.0072905	0.0374547
7249	TSC2	654817	NCF1C	214084_x_at	-0.268083	0.00730065	0.0374976
7249	TSC2	5685	PSMA4	203396_at	-0.26802	0.00731481	0.037552
7249	TSC2	4704	NDUFA9	208969_at	-0.267991	0.00732161	0.0375777
7249	TSC2	7419	VDAC3	208844_at	-0.267953	0.00733021	0.0376034
7249	TSC2	970	CD70	206508_at	-0.267921	0.00733755	0.0376226
7249	TSC2	55353	LAPTM4B	208767_s_at	-0.2679	0.00734223	0.0376375
7249	TSC2	5923	RASGRF1	214905_at	-0.267786	0.00736829	0.0377433
7249	TSC2	22974	TPX2	210052_s_at	-0.267746	0.00737751	0.0377721
7249	TSC2	26230	TIAM2	219950_s_at	-0.267726	0.00738205	0.0377862
7249	TSC2	23066	CAND2	213547_at	-0.267708	0.00738603	0.0377973
7249	TSC2	1173	AP2M1	200613_at	-0.267628	0.00740439	0.0378728
7249	TSC2	837	CASP4	209310_s_at	-0.267591	0.00741285	0.0378991
7249	TSC2	4869	NPM1	221923_s_at	-0.267512	0.00743112	0.0379817
7249	TSC2	5558	PRIM2	205628_at	-0.267247	0.00749253	0.0382289
7249	TSC2	23770	FKBP8	222007_s_at	-0.267133	0.00751884	0.0383459
7249	TSC2	653	BMP5	205431_s_at	-0.267112	0.00752372	0.0383614
7249	TSC2	26523	EIF2C1	218287_s_at	-0.26706	0.00753593	0.0384071
7249	TSC2	259266	ASPM	219918_s_at	-0.267058	0.00753634	0.0384071
7249	TSC2	3620	IDO1	210029_at	-0.266997	0.00755066	0.0384521
7249	TSC2	9051	PSTPIP1	211178_s_at	-0.266908	0.00757147	0.0385393
7249	TSC2	4208	MEF2C	207968_s_at	-0.26669	0.00762257	0.038743
7249	TSC2	55275	VPS53	221707_s_at	-0.266615	0.00764028	0.0388142
7249	TSC2	199	AIF1	209901_x_at	-0.26646	0.00767704	0.0389821
7249	TSC2	79651	RHBDF2	219202_at	-0.26643	0.00768415	0.0389993
7249	TSC2	9928	KIF14	206364_at	-0.266403	0.00769058	0.0390224
7249	TSC2	90634	N4BP2L1	214887_at	-0.26636	0.00770071	0.0390636
7249	TSC2	1062	CENPE	205046_at	-0.266353	0.00770242	0.0390636
7249	TSC2	2012	EMP1	201325_s_at	-0.266329	0.0077081	0.039083
7249	TSC2	5737	PTGFR	207177_at	-0.266314	0.00771171	0.039086
7249	TSC2	7029	TFDP2	203588_s_at	-0.266292	0.00771689	0.0390898
7249	TSC2	54478	FAM64A	221591_s_at	-0.266213	0.0077359	0.0391576
7249	TSC2	51186	WBP5	217975_at	-0.2662	0.00773893	0.0391635
7249	TSC2	79832	QSER1	219705_at	-0.266062	0.00777186	0.0392939
7249	TSC2	7046	TGFBR1	206943_at	-0.265993	0.0077884	0.0393663
7249	TSC2	4481	MSR1	211887_x_at	-0.265981	0.00779142	0.0393721
7249	TSC2	4071	TM4SF1	209386_at	-0.26595	0.00779877	0.0393998
7249	TSC2	890	CCNA2	213226_at	-0.265916	0.00780699	0.0394318
7249	TSC2	51118	UTP11L	218235_s_at	-0.265868	0.00781851	0.0394614
7249	TSC2	56648	EIF5A2	220198_s_at	-0.265738	0.00784987	0.0395816
7249	TSC2	4249	MGAT5	206720_at	-0.265712	0.00785619	0.0396039
7249	TSC2	7171	TPM4	212481_s_at	-0.265583	0.00788754	0.0397238
7249	TSC2	55303	GIMAP4	219243_at	-0.265399	0.00793231	0.0399203
7249	TSC2	11063	SOX30	207678_s_at	-0.265391	0.00793417	0.0399203
7249	TSC2	1063	CENPF	207828_s_at	-0.265278	0.00796194	0.0400324
7249	TSC2	1645	AKR1C1	217626_at	-0.265277	0.00796217	0.0400324
7249	TSC2	8900	CCNA1	205899_at	-0.265251	0.00796838	0.040054
7249	TSC2	2769	GNA15	205349_at	-0.265205	0.00797972	0.0400864
7249	TSC2	81029	WNT5B	221029_s_at	-0.265205	0.00797972	0.0400864
7249	TSC2	6590	SLPI	203021_at	-0.2652	0.00798084	0.0400864
7249	TSC2	10093	ARPC4	211672_s_at	-0.265186	0.00798439	0.0400864
7249	TSC2	835	CASP2	209811_at	-0.26517	0.00798824	0.0400961
7249	TSC2	131544	CRYBG3	214030_at	-0.265158	0.00799116	0.0401012
7249	TSC2	9708	PCDHGA8	210368_at	-0.26513	0.00799803	0.0401261
7249	TSC2	966	CD59	212463_at	-0.265121	0.00800031	0.0401279
7249	TSC2	11004	KIF2C	209408_at	-0.264787	0.00808287	0.0404742
7249	TSC2	4863	NPAT	209798_at	-0.264715	0.00810064	0.0405535
7249	TSC2	9047	SH2D2A	207351_s_at	-0.264615	0.00812573	0.0406694
7249	TSC2	10043	TOM1	202807_s_at	-0.264526	0.00814775	0.0407623
7249	TSC2	3097	HIVEP2	212642_s_at	-0.264525	0.00814819	0.0407623
7249	TSC2	1947	EFNB1	202711_at	-0.264513	0.0081511	0.0407672
7249	TSC2	9908	G3BP2	208840_s_at	-0.264497	0.00815515	0.0407729
7249	TSC2	50624	CUZD1	220275_at	-0.264493	0.00815614	0.0407729
7249	TSC2	22894	DIS3	214194_at	-0.264393	0.00818118	0.0408728
7249	TSC2	80215	C21orf96	220918_at	-0.264378	0.00818496	0.040878
7249	TSC2	80025	PANK2	218809_at	-0.264362	0.00818888	0.0408878
7249	TSC2	89910	UBE3B	213822_s_at	-0.264301	0.00820434	0.0409455
7249	TSC2	55509	BATF3	220358_at	-0.26426	0.00821461	0.0409773
7249	TSC2	442381 /// 650293 //	LOC442381 /// LOC650	216476_at	-0.264208	0.00822775	0.0410331
7249	TSC2	8728	ADAM19	221128_at	-0.264151	0.00824201	0.0410798
7249	TSC2	55669	MFN1	217043_s_at	-0.264072	0.00826211	0.0411652
7249	TSC2	55353	LAPTM4B	208029_s_at	-0.26406	0.00826511	0.0411704
7249	TSC2	26100	WIPI2	202031_s_at	-0.264023	0.00827429	0.0412064
7249	TSC2	3290	HSD11B1	205404_at	-0.263907	0.00830378	0.0413434
7249	TSC2	55220	KLHDC8A	219331_s_at	-0.263884	0.00830978	0.0413577
7249	TSC2	5545	PRB4	216881_x_at	-0.263865	0.00831451	0.0413673
7249	TSC2	94104	GCFC1	221158_at	-0.263718	0.00835183	0.0415136
7249	TSC2	1730	DIAPH2	217246_s_at	-0.263641	0.00837159	0.041602
7249	TSC2	64174	DPEP2	219452_at	-0.263568	0.00839043	0.0416776
7249	TSC2	8439	NSMAF	203269_at	-0.263566	0.00839079	0.0416776
7249	TSC2	23102	TBC1D2B	215951_at	-0.263488	0.00841081	0.0417474
7249	TSC2	9197	SLC33A1	203164_at	-0.263391	0.00843586	0.0418519
7249	TSC2	10737	RFPL3S	214409_at	-0.263365	0.00844262	0.0418756
7249	TSC2	9557	CHD1L	212539_at	-0.263233	0.00847667	0.0420246
7249	TSC2	26253	CLEC4E	219859_at	-0.263158	0.00849602	0.0421087
7249	TSC2	5690	PSMB2	201404_x_at	-0.26315	0.00849808	0.0421087
7249	TSC2	158471	PRUNE2	212806_at	-0.263052	0.00852348	0.0421989
7249	TSC2	10165	SLC25A13	203775_at	-0.263051	0.00852391	0.0421989
7249	TSC2	23034	SAMD4A	215495_s_at	-0.263009	0.00853485	0.0422378
7249	TSC2	3493 /// 3500 /// 35	IGHA1 /// IGHG1 ///	216542_x_at	-0.262895	0.00856453	0.0423304
7249	TSC2	9568	GABBR2	211679_x_at	-0.262784	0.00859338	0.0424526
7249	TSC2	55323	LARP6	218651_s_at	-0.262776	0.00859561	0.0424536
7249	TSC2	51099	ABHD5	218739_at	-0.262714	0.00861179	0.0424945
7249	TSC2	1318	SLC31A2	204204_at	-0.262426	0.00868763	0.0428274
7249	TSC2	7294	TXK	206828_at	-0.262394	0.00869625	0.0428497
7249	TSC2	10885	WDR3	218882_s_at	-0.262366	0.00870349	0.0428753
7249	TSC2	27351	PPPDE2	212527_at	-0.262348	0.00870828	0.0428856
7249	TSC2	11342	RNF13	201780_s_at	-0.262326	0.00871406	0.0428972
7249	TSC2	26135	SERBP1	217724_at	-0.262283	0.0087255	0.0429232
7249	TSC2	3535	IGL@	215214_at	-0.262232	0.00873924	0.0429707
7249	TSC2	6374	CXCL5	215101_s_at	-0.262215	0.00874361	0.0429821
7249	TSC2	5810	RAD1	204460_s_at	-0.26219	0.0087502	0.0430005
7249	TSC2	4800	NFYA	204108_at	-0.26196	0.00881165	0.0432557
7249	TSC2	5771	PTPN2	213137_s_at	-0.26192	0.00882229	0.0432876
7249	TSC2	8428	STK24	208854_s_at	-0.261897	0.00882852	0.0433081
7249	TSC2	3824	KLRD1	207795_s_at	-0.261819	0.00884959	0.0434013
7249	TSC2	5271	SERPINB8	206034_at	-0.261753	0.00886731	0.0434581
7249	TSC2	58985	IL22RA1	220056_at	-0.261752	0.0088674	0.0434581
7249	TSC2	3836	KPNA1	202058_s_at	-0.261695	0.00888296	0.043514
7249	TSC2	25822	DNAJB5	212817_at	-0.261687	0.00888516	0.0435147
7249	TSC2	9319	TRIP13	204033_at	-0.261667	0.00889045	0.0435219
7249	TSC2	649	BMP1	202701_at	-0.261657	0.00889303	0.0435219
7249	TSC2	351	APP	214953_s_at	-0.261653	0.00889416	0.0435219
7249	TSC2	4853	NOTCH2	202445_s_at	-0.261567	0.0089175	0.0436221
7249	TSC2	9760	TOX	204529_s_at	-0.261519	0.00893053	0.0436756
7249	TSC2	4800	NFYA	204107_at	-0.261406	0.00896114	0.0437845
7249	TSC2	7159	TP53BP2	203120_at	-0.261343	0.00897826	0.0438477
7249	TSC2	5817	PVR	216283_s_at	-0.261281	0.00899513	0.0438994
7249	TSC2	2618	GART	212379_at	-0.260975	0.00907877	0.0442047
7249	TSC2	10135	NAMPT	217738_at	-0.260946	0.00908697	0.0442248
7249	TSC2	10450	PPIE	210502_s_at	-0.260932	0.00909065	0.0442317
7249	TSC2	6493	SIM2	206558_at	-0.260905	0.00909806	0.0442575
7249	TSC2	10592	SMC2	204240_s_at	-0.260842	0.0091155	0.0443321
7249	TSC2	5623	PSPN	221373_x_at	-0.260751	0.0091405	0.0444227
7249	TSC2	958	CD40	215346_at	-0.260736	0.00914463	0.0444325
7249	TSC2	1880	GPR183	205419_at	-0.260678	0.00916086	0.0444793
7249	TSC2	64781	CERK	218421_at	-0.260671	0.00916275	0.0444793
7249	TSC2	5110	PCMT1	210156_s_at	-0.260623	0.00917611	0.0445133
7249	TSC2	9019	MPZL1	201875_s_at	-0.260406	0.00923647	0.0447672
7249	TSC2	10613	ERLIN1	202444_s_at	-0.260399	0.00923849	0.0447672
7249	TSC2	10473	HMGN4	209786_at	-0.260389	0.00924127	0.0447672
7249	TSC2	292	SLC25A5	200657_at	-0.260345	0.0092536	0.0448166
7249	TSC2	55086	CXorf57	215803_at	-0.260244	0.00928165	0.0449109
7249	TSC2	3014	H2AFX	213344_s_at	-0.260207	0.0092921	0.0449511
[truncated: 18,959 more rows]
