# Supplementary material for: Histamine signaling and metabolism identify potential biomarkers and therapies for lymphangioleiomyomatosis
Source: EMBO Mol Med. 2021 Aug 11;13(9):e13929. doi: 10.15252/emmm.202113929 (PMC8422079; doi:10.15252/emmm.202113929)
Supplement: Supplementary file 4 — Source Data for Figure 1 [file EMMM-13-e13929-s003.zip › EMM-2021-13929_Fig1/EMM-2021-13929_Fig1F/EMM-2021-13929_Fig1F.xlsx]

## Sheet: 1F
Comparison	Coefficient variable	AUC ROC	AIC	Sensitivity	Specificity
LAM - Healthy	VEGFD..pg.ml.	0.980556	18.8146	0.916667	0.933333
LAM - Healthy	VMA	0.877778	35.2296	0.666667	0.933333
LAM - Healthy	VEGFD..pg.ml./VMA	1	6	1	1
LAM - Healthy	MIAA/VMA	0.880556	37.0654	0.666667	0.9
LAM - Healthy	VEGFD..pg.ml./MIAA/VMA/X4.HPA/HVA	1	12	1	1
LAM - Related pulmonary diseases	VEGFD..pg.ml.	0.819048	63.3195	0.75	0.733333
LAM - Related pulmonary diseases	MIAA	0.840476	62.0309	0.75	0.866667
LAM - Related pulmonary diseases	VEGFD..pg.ml./MIAA	0.910714	49.8728	0.857143	0.8
LAM - Related pulmonary diseases	VEGFD..pg.ml./MIAA/VMA/X4.HPA/HVA	0.936905	49.8835	0.821429	0.866667
