# Supplementary material for: Histamine signaling and metabolism identify potential biomarkers and therapies for lymphangioleiomyomatosis
Source: EMBO Mol Med. 2021 Aug 11;13(9):e13929. doi: 10.15252/emmm.202113929 (PMC8422079; doi:10.15252/emmm.202113929)
Supplement: Supplementary file 4 — Source Data for Figure 1 [file EMMM-13-e13929-s003.zip › EMM-2021-13929_Fig1/EMM-2021-13929_Fig1C-G/EMM-2021-13929_Fig1C-G.xlsx]

## Sheet: 1C top panel
Control		LAM		Langerhans		Sjögren		Lupus		Emphysema
ID	MIAA (ng/mL)	ID	MIAA (ng/mL)	ID	MIAA (ng/mL)	ID	MIAA (ng/mL)	ID	MIAA (ng/mL)	ID	MIAA (ng/mL)
CON-Y	7.3	LAM-52	7.2	13291	6.1	5312	5.1	13527	9.1	NF5 NS	5.6
CON-06	7.5	LAM-2	9.8	7986	6.4	14548	5.4	10079	9.4	ES32 J GM	7.3
CON-W	8.39	LAM-122	10.1	12088	6.8	12332	6.4	13854	11.2	ES88 CAM	7.4
CON-11	8.4	LAM-19	11.2	759	7.4	13431	6.9			ES96 ELE	8.3
CON-13	8.5	LAM-44	13.8	14941	8.7	13962	6.9			ES56 J CR	17
CON-15	12.8	LAM-55	14.1	11681	8.9	13017	7.3			ES95 JJ	21.3
CON-Z	14.7	LAM-105	14.2	4815	9.6	14365	9.7			NF35 DJC	46
CON-09	17.3	LAM-14	15.1	14372	13.6	11875	10
CON-X	20.7	LAM-112	15.2	13185	15.2	13358	19.5
CON-05	24.4	LAM-9	16.5	11870	32.2	13576	21.5
CON-02	38.4	LAM-70	17.1
CON-12	40.5	LAM-109	17.1
		LAM-67	17.4
		LAM-47	17.6
		LAM-62	17.7
		LAM-116	18.2
		LAM-79	18.2
		LAM-7	20.1
		LAM-82	20.9
		LAM-53	24.2
		LAM-23	27.1
		LAM-102	28.2
		LAM-51	31.5
		LAM-24	33.9
		LAM-22	34.8
		LAM-101	37
		LAM-114	38.9
		LAM-117	40
		LAM-1	54.7
		LAM-115	68.5

## Sheet: 1C bottom panel
Control		LAM		Other
ID	MIAA (ng/mL)	ID	MIAA (ng/mL)	ID	Disease	MIAA (ng/mL)
CON-Y	7.3	LAM-52	7.2	5312	Sjögren	5.1
CON-06	7.5	LAM-2	9.8	14548	Sjögren	5.4
CON-W	8.39	LAM-122	10.1	NF5 NS	Emphysema	5.6
CON-11	8.4	LAM-19	11.2	13291	Langerhans	6.1
CON-13	8.5	LAM-44	13.8	7986	Langerhans	6.4
CON-15	12.8	LAM-55	14.1	12332	Sjögren	6.4
CON-Z	14.7	LAM-105	14.2	12088	Langerhans	6.8
CON-09	17.3	LAM-14	15.1	13431	Sjögren	6.9
CON-X	20.7	LAM-112	15.2	13962	Sjögren	6.9
CON-05	24.4	LAM-9	16.5	ES32 J GM	Emphysema	7.3
CON-02	38.4	LAM-70	17.1	13017	Sjögren	7.3
CON-12	40.5	LAM-109	17.1	ES88 CAM	Emphysema	7.4
		LAM-67	17.4	759	Langerhans	7.4
		LAM-47	17.6	ES96 ELE	Emphysema	8.3
		LAM-62	17.7	14941	Langerhans	8.7
		LAM-116	18.2	11681	Langerhans	8.9
		LAM-79	18.2	13527	Lupus	9.1
		LAM-7	20.1	10079	Lupus	9.4
		LAM-82	20.9	4815	Langerhans	9.6
		LAM-53	24.2	14365	Sjögren	9.7
		LAM-23	27.1	11875	Sjögren	10
		LAM-102	28.2	13854	Lupus	11.2
		LAM-51	31.5	14372	Langerhans	13.6
		LAM-24	33.9	13185	Langerhans	15.2
		LAM-22	34.8	ES56 J CR	Emphysema	17
		LAM-101	37	13358	Sjögren	19.5
		LAM-114	38.9	ES95 JJ	Emphysema	21.3
		LAM-117	40	13576	Sjögren	21.5
		LAM-1	54.7	11870	Langerhans	32.2
		LAM-115	68.5	NF35 DJC	Emphysema	46

## Sheet: 1D
ID	VEGF-D (pg/mL)	MIAA (ng/mL)	VMA (ng/mL)	4-HPA (ng/mL)	HVA (ng/mL)
LAM-55	836.424	7.2	23.8	97.3	37.7
LAM-14	907.317	9.8	8.4	55.3	12.7
LAM-52	472.46	10.1	19.8	53.8	25.9
LAM-22	1209.3	11.2	23.8	147.4	38.3
LAM-24	436.435	13.8	13.3	32.5	21.5
LAM-47	1149.8	14.1	18.7	121.9	34.2
LAM-70	587.71	14.2	10.7	67.6	13
LAM-19	921.352	15.1	20.5	64.3	42.7
LAM-53	507.221	15.2	20.3	60.6	59.6
LAM-7	552.977	16.5	18.1	239.4	24.5
LAM-2	1144.94	17.1	29.4	156.6	55.3
LAM-23	326.553	17.1	12.9	23.3	21.5
LAM-122	658.75	17.4	16.5	149.8	39.9
LAM-44	2168.94	17.6	15	189.8	34.9
LAM-105	246.752	17.7	20.7	109.8	40.7
LAM-112	899.119	18.2	13.9	90	20.2
LAM-9	1437.92	18.2	17.5	618	31.6
LAM-109	1027.13	20.1	26.3	185.9	34.9
LAM-67	276.899	20.9	21.1	650.5	103.7
LAM-62	962.439	24.2	50.6	253.6	49.7
LAM-116	878.167	27.1	9.5	143.6	19
LAM-79	373.959	28.2	11.4	53.5	15.9
LAM-82	442.076	31.5	15.7	242.4	15.8
LAM-102	828.021	33.9	18.2	132.2	31.5
LAM-51	821.858	34.8	12.2	69.5	13.5
LAM-101	862.118	37	60.5	167.1	205.5
LAM-114	903.777	38.9	47.1	237.9	70.6
LAM-117	2687.43	40	16.8	102.7	25.5
LAM-1	337.068	54.7	16.1	152.8	19
LAM-115	1331.62	68.5	13.8	78.7	38.7

## Sheet: 1E
Rapamycin		None		Other
ID	MIAA (ng/mL)	ID	MIAA (ng/mL)	ID	MIAA (ng/mL)
LAM-122	10.1	LAM-55	14.1	LAM-52	7.2
LAM-19	11.2	LAM-109	17.1	LAM-2	9.8
LAM-44	13.8	LAM-79	18.2	LAM-47	17.6
LAM-105	14.2	LAM-53	24.2	LAM-7	20.1
LAM-14	15.1	LAM-102	28.2	LAM-22	34.8
LAM-112	15.2	LAM-101	37	LAM-114	38.9
LAM-9	16.5	LAM-1	54.7	LAM-117	40
LAM-70	17.1
LAM-67	17.4
LAM-62	17.7
LAM-116	18.2
LAM-23	27.1
LAM-51	31.5
LAM-24	33.9

## Sheet: 1G top panel
Control		LAM		Other
ID	4-HPA (ng/mL)	ID	4-HPA (ng/mL)	ID	Disease	4-HPA (ng/mL)
CON-13	26.3	LAM-109	23.3	ES96 ELE	Emphysema	33.3
CON-15	39.4	LAM-44	32.5	NF5 NS	Emphysema	36.9
CON-W	48.7	LAM-102	53.5	ES56 J CR	Emphysema	38.6
CON-11	50.1	LAM-122	53.8	4815	Langerhans	48.2
CON-05	61.9	LAM-2	55.3	13962	Sjögren	58.8
CON-Y	65.2	LAM-112	60.6	7986	Langerhans	58.9
CON-02	72.6	LAM-14	64.3	11870	Langerhans	60.6
CON-X	77.6	LAM-105	67.6	ES88 CAM	Emphysema	62.6
CON-Z	97	LAM-22	69.5	14941	Langerhans	66.4
CON-06	119.5	LAM-115	78.7	ES95 JJ	Emphysema	69.9
CON-09	173	LAM-116	90	12332	Sjögren	82.2
CON-12	191.2	LAM-52	97.3	11681	Langerhans	87.8
		LAM-117	102.7	14372	Langerhans	91.3
		LAM-62	109.8	13576	Sjögren	94.4
		LAM-55	121.9	ES32 J GM	Emphysema	94.5
		LAM-24	132.2	13017	Sjögren	104.1
		LAM-23	143.6	13854	Lupus	106.2
		LAM-19	147.4	10079	Lupus	109.7
		LAM-67	149.8	13291	Langerhans	118.7
		LAM-1	152.8	14548	Sjögren	121
		LAM-70	156.6	13527	Lupus	121.3
		LAM-101	167.1	5312	Sjögren	124.9
		LAM-7	185.9	759	Langerhans	134.5
		LAM-47	189.8	12088	Langerhans	137
		LAM-114	237.9	13431	Sjögren	146.5
		LAM-9	239.4	14365	Sjögren	149
		LAM-51	242.4	13185	Langerhans	154.1
		LAM-53	253.6	11875	Sjögren	166.8
		LAM-79	618	13358	Sjögren	294
		LAM-82	650.5	NF35 DJC	Emphysema	375.5

## Sheet: 1G middle panel
Control		LAM		Other
ID	HVA (ng/mL)	ID	HVA (ng/mL)	ID	Disease	HVA (ng/mL)
CON-15	8.9	LAM-2	12.7	7986	Langerhans	12.3
CON-Y	11	LAM-105	13	12088	Langerhans	12.6
CON-11	11.7	LAM-22	13.5	ES88 CAM	Emphysema	13.7
CON-W	12.5	LAM-51	15.8	13431	Sjögren	15.4
CON-02	12.9	LAM-102	15.9	NF5 NS	Emphysema	15.6
CON-13	16.3	LAM-23	19	13291	Langerhans	15.8
CON-X	16.9	LAM-1	19	4815	Langerhans	18
CON-Z	22.3	LAM-116	20.2	ES32 J GM	Emphysema	18.4
CON-05	23.1	LAM-109	21.5	13854	Lupus	18.9
CON-06	29.7	LAM-44	21.5	11870	Langerhans	20.5
CON-12	41.2	LAM-9	24.5	14548	Sjögren	20.8
CON-09	59.9	LAM-117	25.5	13527	Lupus	21.2
		LAM-122	25.9	14365	Sjögren	21.2
		LAM-24	31.5	10079	Lupus	21.8
		LAM-79	31.6	ES95 JJ	Emphysema	23.7
		LAM-55	34.2	13576	Sjögren	25.5
		LAM-7	34.9	13017	Sjögren	27.3
		LAM-47	34.9	13962	Sjögren	27.5
		LAM-52	37.7	ES96 ELE	Emphysema	28.1
		LAM-19	38.3	5312	Sjögren	28.3
		LAM-115	38.7	14372	Langerhans	28.8
		LAM-67	39.9	14941	Langerhans	29.4
		LAM-62	40.7	12332	Sjögren	29.5
		LAM-14	42.7	11681	Langerhans	29.5
		LAM-53	49.7	ES56 J CR	Emphysema	29.8
		LAM-70	55.3	11875	Sjögren	30.5
		LAM-112	59.6	13358	Sjögren	30.8
		LAM-114	70.6	759	Langerhans	35.4
		LAM-82	103.7	13185	Langerhans	38.1
		LAM-101	205.5	NF35 DJC	Emphysema	147.1

## Sheet: 1G bottom
Control		LAM		Other
ID	VMA (ng/mL)	ID	VMA (ng/mL)	ID	Disease	VMA (ng/mL)
CON-11	5.8	LAM-2	8.4	12088	Langerhans	6.3
CON-Y	6.9	LAM-23	9.5	NF5 NS	Emphysema	7.9
CON-W	6.9	LAM-105	10.7	7986	Langerhans	8.4
CON-13	7.1	LAM-102	11.4	13291	Langerhans	9.5
CON-X	7.8	LAM-22	12.2	10079	Lupus	10.1
CON-02	8.2	LAM-109	12.9	14941	Langerhans	10.9
CON-Z	9.2	LAM-44	13.3	11870	Langerhans	11.6
CON-06	10.2	LAM-115	13.8	14365	Sjögren	12.1
CON-15	11.5	LAM-116	13.9	ES88 CAM	Emphysema	12.3
CON-05	14.4	LAM-47	15	14372	Langerhans	12.5
CON-09	16.8	LAM-51	15.7	13527	Lupus	12.9
CON-12	17.5	LAM-1	16.1	ES32 J GM	Emphysema	13.3
		LAM-67	16.5	5312	Sjögren	14.1
		LAM-117	16.8	14548	Sjögren	14.3
		LAM-79	17.5	13431	Sjögren	14.4
		LAM-9	18.1	13962	Sjögren	14.7
		LAM-24	18.2	4815	Langerhans	15.3
		LAM-55	18.7	13358	Sjögren	15.5
		LAM-122	19.8	13576	Sjögren	16.2
		LAM-112	20.3	13017	Sjögren	18
		LAM-14	20.5	ES96 ELE	Emphysema	19.4
		LAM-62	20.7	12332	Sjögren	20.9
		LAM-82	21.1	13854	Lupus	21
		LAM-52	23.8	11681	Langerhans	21.4
		LAM-19	23.8	ES56 J CR	Emphysema	24
		LAM-7	26.3	ES95 JJ	Emphysema	24.6
		LAM-70	29.4	11875	Sjögren	25.2
		LAM-114	47.1	13185	Langerhans	33.4
		LAM-53	50.6	759	Langerhans	39.7
		LAM-101	60.5	NF35 DJC	Emphysema	105.5

## Sheet: Discovery study
Control		LAM			Control		LAM			Control		LAM			Control		LAM
ID	4-HPA (ng/mL)	ID	4-HPA (ng/mL)		ID	HVA (ng/mL)	ID	HVA (ng/mL)		ID	MIAA (ng/mL)	ID	MIAA (ng/mL)		ID	VMA (ng/mL)	ID	VMA (ng/mL)
Control 3	37.8	LAM-102	20.3		Control 1	9.8	LAM-49	8.4		Control 1	7.6	LAM-30	8.7		Control 1	4.7	LAM-49	6
Control 1	46.9	LAM-109	24		Control 3	10.2	LAM-102	8.7		Control 2	12	LAM-110	9.7		Control 2	6.8	LAM-110	6.1
Control 2	104.9	LAM-95	33.9		Control 2	15	LAM-110	9.1		Control 3	12.2	LAM-100	9.9		Control 3	10.6	LAM-91	7.3
		LAM-107	39.4				LAM-90	9.2				LAM-107	10.5				LAM-102	7.3
		LAM-110	41.6				LAM-71	10.3				LAM-90	11.4				LAM-85	7.3
		LAM-93	57.2				LAM-18	12.2				LAM-109	11.9				LAM-18	7.4
		LAM-71	59.1				LAM-91	12.4				LAM-93	12.2				LAM-30	8.3
		LAM-18	61.7				LAM-111	12.4				LAM-91	12.2				LAM-93	8.3
		LAM-90	64.5				LAM-97	13.9				LAM-71	12.4				LAM-71	8.7
		LAM-94	66.6				LAM-93	14.4				LAM-49	12.8				LAM-106	9
		LAM-91	68.6				LAM-106	14.9				LAM-111	13				LAM-109	9.1
		LAM-111	71.9				LAM-85	14.9				LAM-18	13.4				LAM-90	9.4
		LAM-30	78.2				LAM-109	15.6				LAM-95	15.5				LAM-97	9.9
		LAM-106	79.2				LAM-30	16.1				LAM-106	18.7				LAM-107	11.1
		LAM-100	84.7				LAM-95	17				LAM-102	18.7				LAM-95	11.1
		LAM-97	94.9				LAM-94	17.9				LAM-97	19.2				LAM-111	11.4
		LAM-49	136.8				LAM-107	18.9				LAM-94	20.7				LAM-94	14.9
		LAM-101	163.5				LAM-53	24.2				LAM-85	20.7				LAM-100	17.4
		LAM-53	188.9				LAM-100	25.8				LAM-92	21.8				LAM-92	30.9
		LAM-114	191.3				LAM-92	36.5				LAM-53	29.6				LAM-53	31.4
		LAM-92	230.9				LAM-114	46.3				LAM-114	39.2				LAM-114	34.6
		LAM-85	234.2				LAM-101	109.7				LAM-101	66.2				LAM-101	39.7
