# Supplementary material for: Histamine signaling and metabolism identify potential biomarkers and therapies for lymphangioleiomyomatosis
Source: EMBO Mol Med. 2021 Aug 11;13(9):e13929. doi: 10.15252/emmm.202113929 (PMC8422079; doi:10.15252/emmm.202113929)
Supplement: Supplementary file 5 — Source Data for Figure 2 [file EMMM-13-e13929-s008.zip]

Archive with 8 entries (5 files):
- EMM-2021-13929_Fig2/
- EMM-2021-13929_Fig2/.DS_Store
- __MACOSX/
- __MACOSX/EMM-2021-13929_Fig2/
- __MACOSX/EMM-2021-13929_Fig2/._.DS_Store
- EMM-2021-13929_Fig2/EMM-2021-13929_Fig2A-E.xlsx
- __MACOSX/EMM-2021-13929_Fig2/._EMM-2021-13929_Fig2A-E.xlsx
- __MACOSX/._EMM-2021-13929_Fig2
