# Supplementary material for: Histamine signaling and metabolism identify potential biomarkers and therapies for lymphangioleiomyomatosis
Source: EMBO Mol Med. 2021 Aug 11;13(9):e13929. doi: 10.15252/emmm.202113929 (PMC8422079; doi:10.15252/emmm.202113929)
Supplement: Supplementary file 5 — Source Data for Figure 2 [file EMMM-13-e13929-s008.zip › EMM-2021-13929_Fig2/EMM-2021-13929_Fig2A-E.xlsx]

## Sheet: 2A
LAM		Controls
ID	MIAA (peak area)	ID	MIAA (peak area)
LAMH-D065	44	BioCON-C007	4
LAMH-D037	32	BioCON-C019	11
LAMH-D041	73	BioCON-C005	11
LAMH-D019	74	BioCON-C004	11
LAMH-D042	96	BioCON-C022	11
LAMH-D046	37	BioCON-C006	12
LAMH-D004	16	BioCON-C011	13
LAMH-D006	45	BioCON-C013	13
LAMH-D007	14	BioCON-C014	15
LAMH-D072	132	BioCON-C008	19
LAMH-D038	276	BioCON-C021	26
LAMH-D024	26	BioCON-C015	34
LAMH-D009	25	BioCON-C001	36
LAMH-D013	101	BioCON-C002	37
LAMH-D016	12	BioCON-C003	41
LAMH-D028	24	BioCON-C017	49
LAMH-D093	47	BioCON-C010	50
LAMH-D089	30	BioCON-C009	59
LAMH-D031	18	BioCON-C018	68
LAMH-D055	53

## Sheet: 2B
LAM with AML		LAM without AML
ID	MIAA (peak area)	ID	MIAA (peak area)
LAMH-D007	14	LAMH-D016	12
LAMH-D006	45	LAMH-D004	16
LAMH-D009	25	LAMH-D028	24
LAMH-D013	101	LAMH-D037	32
LAMH-D019	74	LAMH-D065	44
LAMH-D031	18
LAMH-D024	26
LAMH-D089	30
LAMH-D046	37
LAMH-D093	47
LAMH-D055	53
LAMH-D041	73
LAMH-D042	96
LAMH-D072	132
LAMH-D038	276

## Sheet: 2C
ID	FEV1 (% predicted)	Histamine (peak area)
LAMH-D038	81.8414	4464
LAMH-D072	83.7083	5681
LAMH-D046	65.5353	20108
LAMH-D019	99.5739	20382
LAMH-D013	117.235	30977
LAMH-D016	114.041	32569
LAMH-D042	84.5433	33107
LAMH-D093	85.1811	33248
LAMH-D089	94.9315	33587
LAMH-D028	60.0307	37416
LAMH-D065	93.0561	45162
LAMH-D031	74.0183	49007
LAMH-D009	66.3218	56735
LAMH-D055	25.9256	66635
LAMH-D007	59.1709	72459
LAMH-D041	77.2851	84755
LAMH-D004	80.6944	96400
LAMH-D024	63.4884	113659
LAMH-D037	80.4206	126650
LAMH-D006	52.0212	231983

## Sheet: 2D
ID	DLCO (% predicted)	Histamine (peak area)
LAMH-D038	64.6	4464
LAMH-D072	76.1	5681
LAMH-D046	72.8	20108
LAMH-D019	68.8	20382
LAMH-D013	74.6	30977
LAMH-D016	68.1	32569
LAMH-D042	50.6	33107
LAMH-D093	77.6	33248
LAMH-D089	67.3	33587
LAMH-D028	62	37416
LAMH-D065	60.6	45162
LAMH-D031	57.3	49007
LAMH-D009	72.5	56735
LAMH-D055	34.7	66635
LAMH-D007	54.2	72459
LAMH-D041	58.9	84755
LAMH-D004	58.8	96400
LAMH-D024	38.4	113659
LAMH-D037	51.3	126650
LAMH-D006	65	231983

## Sheet: 2E
Disease burden score 0-1		Disease burden score 2-3
ID	Histamine (peak area)	ID	Histamine (peak area)
LAMH-D038	20382	LAMH-D013	30977
LAMH-D072	20108	LAMH-D042	33107
LAMH-D046	126650	LAMH-D031	49007
LAMH-D019	45162	LAMH-D009	56735
LAMH-D016	5681	LAMH-D055	66635
LAMH-D093	33248	LAMH-D007	72459
LAMH-D089	4464	LAMH-D041	84755
LAMH-D028	32569	LAMH-D004	96400
LAMH-D065	37416	LAMH-D024	113659
LAMH-D037	33587	LAMH-D006	231983
