# Supplementary material for: Histamine signaling and metabolism identify potential biomarkers and therapies for lymphangioleiomyomatosis
Source: EMBO Mol Med. 2021 Aug 11;13(9):e13929. doi: 10.15252/emmm.202113929 (PMC8422079; doi:10.15252/emmm.202113929)
Supplement: Supplementary file 6 — Source Data for Figure 3 [file EMMM-13-e13929-s005.zip]

Archive with 82 entries (67 files):
- EMM-2021-13929_Fig3/
- EMM-2021-13929_Fig3/EMM-2021-13929_Fig3B/
- EMM-2021-13929_Fig3/EMM-2021-13929_Fig3B/EMM-2021-13929_Fig3B_2018-05-25-T08-20879-A5-SMA+MAOA-20X1_z1.tif
- __MACOSX/
- __MACOSX/EMM-2021-13929_Fig3/
- __MACOSX/EMM-2021-13929_Fig3/EMM-2021-13929_Fig3B/
- __MACOSX/EMM-2021-13929_Fig3/EMM-2021-13929_Fig3B/._EMM-2021-13929_Fig3B_2018-05-25-T08-20879-A5-SMA+MAOA-20X1_z1.tif
- EMM-2021-13929_Fig3/EMM-2021-13929_Fig3B/EMM-2021-13929_Fig3B_2018-05-25-T08-20879-A5-SMA+MAOB-20X_z1.tif
- __MACOSX/EMM-2021-13929_Fig3/EMM-2021-13929_Fig3B/._EMM-2021-13929_Fig3B_2018-05-25-T08-20879-A5-SMA+MAOB-20X_z1.tif
- EMM-2021-13929_Fig3/EMM-2021-13929_Fig3B/EMM-2021-13929_Fig3B_2018-05-25-T08-20879-A5-SMA+MAOB-20X_z1_ch02.tif
- __MACOSX/EMM-2021-13929_Fig3/EMM-2021-13929_Fig3B/._EMM-2021-13929_Fig3B_2018-05-25-T08-20879-A5-SMA+MAOB-20X_z1_ch02.tif
- EMM-2021-13929_Fig3/EMM-2021-13929_Fig3B/EMM-2021-13929_Fig3B_2018-05-25-T08-20879-A5-SMA+MAOA-20X1_z1_ch01.tif
- __MACOSX/EMM-2021-13929_Fig3/EMM-2021-13929_Fig3B/._EMM-2021-13929_Fig3B_2018-05-25-T08-20879-A5-SMA+MAOA-20X1_z1_ch01.tif
- EMM-2021-13929_Fig3/EMM-2021-13929_Fig3B/EMM-2021-13929_Fig3B_2018-05-25-T08-20879-A5-SMA+MAOA-20X1_z1_ch00.tif
- __MACOSX/EMM-2021-13929_Fig3/EMM-2021-13929_Fig3B/._EMM-2021-13929_Fig3B_2018-05-25-T08-20879-A5-SMA+MAOA-20X1_z1_ch00.tif
- EMM-2021-13929_Fig3/EMM-2021-13929_Fig3B/EMM-2021-13929_Fig3B_2018-05-25-T08-20879-A5-SMA+MAOB-20X_z1_ch01.tif
- __MACOSX/EMM-2021-13929_Fig3/EMM-2021-13929_Fig3B/._EMM-2021-13929_Fig3B_2018-05-25-T08-20879-A5-SMA+MAOB-20X_z1_ch01.tif
- EMM-2021-13929_Fig3/EMM-2021-13929_Fig3B/EMM-2021-13929_Fig3B_2018-05-25-T08-20879-A5-SMA+MAOA-20X1_z1_ch02.tif
- __MACOSX/EMM-2021-13929_Fig3/EMM-2021-13929_Fig3B/._EMM-2021-13929_Fig3B_2018-05-25-T08-20879-A5-SMA+MAOA-20X1_z1_ch02.tif
- EMM-2021-13929_Fig3/EMM-2021-13929_Fig3B/EMM-2021-13929_Fig3B_2018-05-25-T08-20879-A5-SMA+MAOB-20X_z1_ch00.tif
- __MACOSX/EMM-2021-13929_Fig3/EMM-2021-13929_Fig3B/._EMM-2021-13929_Fig3B_2018-05-25-T08-20879-A5-SMA+MAOB-20X_z1_ch00.tif
- __MACOSX/EMM-2021-13929_Fig3/._EMM-2021-13929_Fig3B
- EMM-2021-13929_Fig3/~$EMM-2021-13929_Fig3C.xlsx
- __MACOSX/EMM-2021-13929_Fig3/._~$EMM-2021-13929_Fig3C.xlsx
- EMM-2021-13929_Fig3/EMM-2021-13929_Fig3E/
- EMM-2021-13929_Fig3/EMM-2021-13929_Fig3E/.DS_Store
- __MACOSX/EMM-2021-13929_Fig3/EMM-2021-13929_Fig3E/
- __MACOSX/EMM-2021-13929_Fig3/EMM-2021-13929_Fig3E/._.DS_Store
- EMM-2021-13929_Fig3/EMM-2021-13929_Fig3E/EMM-2021-13929_Fig3_2017-12-13_ALDHFLUOR.pdf
- __MACOSX/EMM-2021-13929_Fig3/EMM-2021-13929_Fig3E/._EMM-2021-13929_Fig3_2017-12-13_ALDHFLUOR.pdf
- __MACOSX/EMM-2021-13929_Fig3/._EMM-2021-13929_Fig3E
- EMM-2021-13929_Fig3/EMM-2021-13929_Fig3D/
- EMM-2021-13929_Fig3/EMM-2021-13929_Fig3D/EMM-2021-13929_Fig3D_right_MAOA.tif
- __MACOSX/EMM-2021-13929_Fig3/EMM-2021-13929_Fig3D/
- __MACOSX/EMM-2021-13929_Fig3/EMM-2021-13929_Fig3D/._EMM-2021-13929_Fig3D_right_MAOA.tif
- EMM-2021-13929_Fig3/EMM-2021-13929_Fig3D/EMM-2021-13929_Fig3D_right_MAOB.tif
- __MACOSX/EMM-2021-13929_Fig3/EMM-2021-13929_Fig3D/._EMM-2021-13929_Fig3D_right_MAOB.tif
- EMM-2021-13929_Fig3/EMM-2021-13929_Fig3D/EMM-2021-13929_Fig3D.xlsx
- __MACOSX/EMM-2021-13929_Fig3/EMM-2021-13929_Fig3D/._EMM-2021-13929_Fig3D.xlsx
- EMM-2021-13929_Fig3/EMM-2021-13929_Fig3D/EMM-2021-13929_Fig3D_left_pS6.tif
- __MACOSX/EMM-2021-13929_Fig3/EMM-2021-13929_Fig3D/._EMM-2021-13929_Fig3D_left_pS6.tif
- EMM-2021-13929_Fig3/EMM-2021-13929_Fig3D/EMM-2021-13929_Fig3D_left_total-S6.tif
- __MACOSX/EMM-2021-13929_Fig3/EMM-2021-13929_Fig3D/._EMM-2021-13929_Fig3D_left_total-S6.tif
- EMM-2021-13929_Fig3/EMM-2021-13929_Fig3D/EMM-2021-13929_Fig3D_right_ACTIN.tif
- __MACOSX/EMM-2021-13929_Fig3/EMM-2021-13929_Fig3D/._EMM-2021-13929_Fig3D_right_ACTIN.tif
- EMM-2021-13929_Fig3/EMM-2021-13929_Fig3D/EMM-2021-13929_Fig3D_left_ALDH2.tif
- __MACOSX/EMM-2021-13929_Fig3/EMM-2021-13929_Fig3D/._EMM-2021-13929_Fig3D_left_ALDH2.tif
- EMM-2021-13929_Fig3/EMM-2021-13929_Fig3D/EMM-2021-13929_Fig3D-left_withMARKERS_Total-pS6-ALDH2-TSC2-Tubulin.pptx
- __MACOSX/EMM-2021-13929_Fig3/EMM-2021-13929_Fig3D/._EMM-2021-13929_Fig3D-left_withMARKERS_Total-pS6-ALDH2-TSC2-Tubulin.pptx
- EMM-2021-13929_Fig3/EMM-2021-13929_Fig3D/EMM-2021-13929_Fig3D-right_withMARKERS_MAOA-MAOB-Actin.pptx
- __MACOSX/EMM-2021-13929_Fig3/EMM-2021-13929_Fig3D/._EMM-2021-13929_Fig3D-right_withMARKERS_MAOA-MAOB-Actin.pptx
- EMM-2021-13929_Fig3/EMM-2021-13929_Fig3D/EMM-2021-13929_Fig3D_left_TSC2.tif
- __MACOSX/EMM-2021-13929_Fig3/EMM-2021-13929_Fig3D/._EMM-2021-13929_Fig3D_left_TSC2.tif
- EMM-2021-13929_Fig3/EMM-2021-13929_Fig3D/EMM-2021-13929_Fig3D_left_TUBULIN.tif
- __MACOSX/EMM-2021-13929_Fig3/EMM-2021-13929_Fig3D/._EMM-2021-13929_Fig3D_left_TUBULIN.tif
- __MACOSX/EMM-2021-13929_Fig3/._EMM-2021-13929_Fig3D
- EMM-2021-13929_Fig3/EMM-2021-13929_Fig3C/
- EMM-2021-13929_Fig3/EMM-2021-13929_Fig3C/EMM-2021-13929_Fig3C.xlsx
- __MACOSX/EMM-2021-13929_Fig3/EMM-2021-13929_Fig3C/
- __MACOSX/EMM-2021-13929_Fig3/EMM-2021-13929_Fig3C/._EMM-2021-13929_Fig3C.xlsx
- __MACOSX/EMM-2021-13929_Fig3/._EMM-2021-13929_Fig3C
- EMM-2021-13929_Fig3/.DS_Store
- __MACOSX/EMM-2021-13929_Fig3/._.DS_Store
- EMM-2021-13929_Fig3/EMM-2021-13929_Fig3F/
- EMM-2021-13929_Fig3/EMM-2021-13929_Fig3F/EMM-2021-13929_Fig3F.xlsx
- __MACOSX/EMM-2021-13929_Fig3/EMM-2021-13929_Fig3F/
- __MACOSX/EMM-2021-13929_Fig3/EMM-2021-13929_Fig3F/._EMM-2021-13929_Fig3F.xlsx
- __MACOSX/EMM-2021-13929_Fig3/._EMM-2021-13929_Fig3F
- EMM-2021-13929_Fig3/EMM-2021-13929_Fig3A/
- EMM-2021-13929_Fig3/EMM-2021-13929_Fig3A/.DS_Store
- __MACOSX/EMM-2021-13929_Fig3/EMM-2021-13929_Fig3A/
- __MACOSX/EMM-2021-13929_Fig3/EMM-2021-13929_Fig3A/._.DS_Store
- EMM-2021-13929_Fig3/EMM-2021-13929_Fig3A/EMM-2021-13929_Fig3A_LAM_MAOB_T09-6A3_20X.tif
- __MACOSX/EMM-2021-13929_Fig3/EMM-2021-13929_Fig3A/._EMM-2021-13929_Fig3A_LAM_MAOB_T09-6A3_20X.tif
- EMM-2021-13929_Fig3/EMM-2021-13929_Fig3A/EMM-2021-13929_Fig3A_Normal-Lung_MAOB_10X.tif
- __MACOSX/EMM-2021-13929_Fig3/EMM-2021-13929_Fig3A/._EMM-2021-13929_Fig3A_Normal-Lung_MAOB_10X.tif
- EMM-2021-13929_Fig3/EMM-2021-13929_Fig3A/EMM-2021-13929_Fig3A_LAM_MAOA_T09-6A3_20X.tif
- __MACOSX/EMM-2021-13929_Fig3/EMM-2021-13929_Fig3A/._EMM-2021-13929_Fig3A_LAM_MAOA_T09-6A3_20X.tif
- EMM-2021-13929_Fig3/EMM-2021-13929_Fig3A/EMM-2021-13929_Fig3A_Normal-Lung_MAOA_10X.tif
- __MACOSX/EMM-2021-13929_Fig3/EMM-2021-13929_Fig3A/._EMM-2021-13929_Fig3A_Normal-Lung_MAOA_10X.tif
- __MACOSX/EMM-2021-13929_Fig3/._EMM-2021-13929_Fig3A
- __MACOSX/._EMM-2021-13929_Fig3
