# Supplementary material for: Histamine signaling and metabolism identify potential biomarkers and therapies for lymphangioleiomyomatosis
Source: EMBO Mol Med. 2021 Aug 11;13(9):e13929. doi: 10.15252/emmm.202113929 (PMC8422079; doi:10.15252/emmm.202113929)
Supplement: Supplementary file 6 — Source Data for Figure 3 [file EMMM-13-e13929-s005.zip › EMM-2021-13929_Fig3/EMM-2021-13929_Fig3D/EMM-2021-13929_Fig3D.xlsx]

## Sheet: 3D right panel
Users 2020-03-04 11h27m13s			MAO-A
Lane	Adj. Volume (Int)	Volume (Int)				Ratio MAO-A/Vinculin	Ratio MAO-B/Vinculin	Normalized MAO-A/Vinculin	Normalized MAO-B/Vinculin
1	8645624	9328384			MEF Tsc2 +/+ DMSO	0.291354	0.0217381	1	1
2	7208292	7857101			MEF Tsc2 +/+ Everolimus	0.503487	0.0403841	1.7281	1.85775
3	11989819	12712633			MEF Tsc2 -/- DMSO	0.599562	0.148007	2.05785	6.80864
4	13391900	14147100			MEF Tsc2 -/- Everolimus	0.793777	0.248156	2.72444	11.4157
Users 2020-02-28 14h44m52s			MAO-B
Lane	Adj. Volume (Int)	Volume (Int)
1	3576697	4028197
1	437654	695998
2	3126530	3578503
2	368983	630208
3	4601387	4962114
3	2774403	3138226
4	6810384	7196532
4	4067028	4422768
Users 2020-02-28 15h04m39s			Vinculin
Lane	Adj. Volume (Int)	Volume (Int)
1	30500910	32017370
2	14505892	15605363
3	18335775	21203199
4	15319058	17822516
