# Supplementary material for: Histamine signaling and metabolism identify potential biomarkers and therapies for lymphangioleiomyomatosis
Source: EMBO Mol Med. 2021 Aug 11;13(9):e13929. doi: 10.15252/emmm.202113929 (PMC8422079; doi:10.15252/emmm.202113929)
Supplement: Supplementary file 6 — Source Data for Figure 3 [file EMMM-13-e13929-s005.zip › EMM-2021-13929_Fig3/EMM-2021-13929_Fig3C/EMM-2021-13929_Fig3C.xlsx]

## Sheet: 3C
Log fold change MEF Tsc2 -/- vs +/+										Gene	Cell line	Replicates	CP	Average		Gene	Cell line	Replicates	CP	Delta CP	2 EXP	Average	DESVEST		Average delta CP	Delta-delta CP	2 EXP	Average
	Aldh1a3	Aldh2	Aldh3a1	Aldh3b1	Aldh3b2	Maoa	Maob			Actin	MEF Tsc2 +/+	1	17.62			Aldh2	MEF Tsc2 +/+	1	28.05	10.415	0.000732441
Replicate 1	20.9179	35.2203	56527.6	352.139	1.77358	3.6511	778.741					2	17.65					2	27.92	10.285	0.000801505
Replicate 2	16.2985	34.7354	235712	433.534	1.66632	3.57597	840.439					3	17.58	17.635				3	28.04	10.405	0.000737535	0.000757161	3.84882e-05		10.3683
Replicate 3	17.9594	35.2203	294247	342.51	3.72352	3.62588	846.285				MEF Tsc2 -/-	1	17.95				MEF Tsc2 -/-	1	23.19	5.23	0.0266448					-5.13833	35.2203
												2	17.97					2	23.21	5.25	0.026278					-5.11833	34.7354
Delta Cp												3	17.95	17.96				3	23.19	5.23	0.0266448	0.0265226	0.000211788			-5.13833	35.2203	35.0586
	MEF Tsc2 +/+			MEF Tsc2 -/-
	Replicate 1	Replicate 2	Replicate 3	Replicate 1	Replicate 2	Replicate 3										Gene	Cell line	Replicates	CP	Delta CP	2 EXP	Average	DESVEST		Average delta CP	Delta-delta CP	2 EXP	Average
Aldh1a3	0	0	1.3487e-06	2.8212e-05	2.19818e-05	2.42218e-05										Maoa	MEF Tsc2 +/+	1	23.29	5.655	0.0198461
Aldh2	0.000732441	0.000801505	0.000737535	0.0266448	0.026278	0.0266448												2	23.32	5.685	0.0194377
Aldh3a1	0	0	1.78e-08	0.00100402	0.00418662	0.00522628												3	23.24	5.605	0.020546	0.0199433	0.0005605		5.64833
Aldh3b1	2.81469e-05	2.97517e-05	1.857e-05	0.00878952	0.0108212	0.00854917											MEF Tsc2 -/-	1	21.74	3.78	0.0727958					-1.86833	3.65111
Aldh3b2	4.09795e-06	7.43793e-06	1.05188e-05	1.21389e-05	1.14048e-05	2.54849e-05												2	21.77	3.81	0.0712977					-1.83833	3.57597
Maoa	0.0198461	0.0194377	0.020546	0.0727958	0.0712977	0.072293												3	21.75	3.79	0.072293	0.0721289	0.000762428			-1.85833	3.62589	3.61765
Maob	1.43055e-06	3.28654e-06	0	0.00168855	0.00182233	0.00183501
																Gene	Cell line	Replicates	CP	Delta CP	2 EXP	Average	DESVEST		Average delta CP	Delta-delta CP	2 EXP	Average
																Maob	MEF Tsc2 +/+	1	37.05	19.415	1.43055e-06
																		2	35.85	18.215	3.28654e-06
																		3	41.19	23.555	8.11406e-08	2.35854e-06	1.31238e-06		18.815
																	MEF Tsc2 -/-	1	27.17	9.21	0.00168855					-9.605	778.741
																		2	27.06	9.1	0.00182233					-9.715	840.439
																		3	27.05	9.09	0.00183501	0.00178196	8.11453e-05			-9.725	846.285	821.822
								3C
										Gene	Cell line	Replicates	CP	Average		Gene	Cell line	Replicates	CP	Delta CP	2 EXP	Average	DESVEST		Average delta CP	Delta-delta CP	2 EXP	Average
										Actin	MEF Tsc2 +/+	1	18.06			Aldh3a1	MEF Tsc2 +/+	1	NA
												2	18.06					2	NA
												3	18.07	18.0633				3	43.81	43.81	6.48449e-14	6.48449e-14	#DIV/0!		43.81
											MEF Tsc2 -/-	1	16.92				MEF Tsc2 -/-	1	26.86	26.86	8.20983e-09					-16.95	126607
												2	16.89					2	24.8	24.8	3.42339e-08					-19.01	527935
												3	16.89	16.9				3	24.48	24.48	4.27352e-08	2.8393e-08	1.79885e-08			-19.33	659037	437860
																Gene	Cell line	Replicates	CP	Delta CP	2 EXP	Average	DESVEST		Average delta CP	Delta-delta CP	2 EXP	Average
																Aldh3b1	MEF Tsc2 +/+	1	33.18	33.18	1.0276e-10
																		2	33.1	33.1	1.08619e-10
																		3	33.78	33.78	6.77964e-11	9.30586e-11	2.2073e-11		33.3533
																	MEF Tsc2 -/-	1	23.73	23.73	7.18717e-08					-9.62333	788.7
																		2	23.43	23.43	8.84845e-08					-9.92333	971.004
																		3	23.77	23.77	6.99064e-08	7.67542e-08	1.02061e-08			-9.58333	767.133	842.279
																Gene	Cell line	Replicates	CP	Delta CP	2 EXP	Average	DESVEST		Average delta CP	Delta-delta CP	2 EXP	Average
																Aldh3b2	MEF Tsc2 +/+	1	35.96	35.96	1.4961e-11
																		2	35.1	35.1	2.71548e-11
																		3	34.6	34.6	3.84027e-11	2.68395e-11	1.1724e-11		35.22
																	MEF Tsc2 -/-	1	33.23	33.23	9.92598e-11					-1.99	3.97237
																		2	33.32	33.32	9.32568e-11					-1.9	3.73213
																		3	32.16	32.16	2.08389e-10	1.33635e-10	6.48084e-11			-3.06	8.33973	5.34808
										Gene	Cell line	Replicates	CP	Average		Gene	Cell line	Replicates	CP	Delta CP	2 EXP	Average	DESVEST		Average delta CP	Delta-delta CP	2 EXP	Average
										Actin	MEF Tsc2 +/+	1	17.57			Aldh1a3	MEF Tsc2 +/+	1	NA
												2	17.53					2	NA
												3	17.45	17.5167				3	36.05	36.05	1.40562e-11	1.40562e-11	#DIV/0!		36.05
											MEF Tsc2 -/-	1	16.95				MEF Tsc2 -/-	1	32.96	32.96	1.19688e-10					-3.09	8.51496
												2	17.07					2	33.32	33.32	9.32568e-11					-2.73	6.63456
												3	17.05	17.0233				3	33.18	33.18	1.0276e-10	1.05235e-10	1.33884e-11			-2.87	7.31065	7.48672
