# Supplementary material for: Histamine signaling and metabolism identify potential biomarkers and therapies for lymphangioleiomyomatosis
Source: EMBO Mol Med. 2021 Aug 11;13(9):e13929. doi: 10.15252/emmm.202113929 (PMC8422079; doi:10.15252/emmm.202113929)
Supplement: Supplementary file 6 — Source Data for Figure 3 [file EMMM-13-e13929-s005.zip › EMM-2021-13929_Fig3/EMM-2021-13929_Fig3F/EMM-2021-13929_Fig3F.xlsx]

## Sheet: 3F
CPM/µg protein
Cell line	Control	1 mM deprenyl	1uM clorgyline	1 mM deprenyl + 1uM clorgyline
MEF Tsc2 +/+
Replicate 1	74.5831	28.9365	-3.09725	1.38618
Replicate 2	134.533	16.6833	5.63333	-6.46667
Replicate 3	84.8333	16.3833	0.683333	4.33333
Mean	97.9832	20.6677	1.07314	-0.249051
SD	32.0655	7.16256	4.37832	5.58261
SEM	18.513	4.13531	2.52783	3.22312
MEF Tsc2 -/-
Replicate 1	297.5	163.2	3.9	-1.9
Replicate 2	285.1	170.65	7.85	-1.2
Replicate 3	308.4	231.55	4.7	3.1
Mean	297	188.467	5.48333	0
SD	11.658	37.4967	2.08826	2.7074
SEM	6.73078	21.6488	1.20566	1.56312
