# Supplementary material for: Histamine signaling and metabolism identify potential biomarkers and therapies for lymphangioleiomyomatosis
Source: EMBO Mol Med. 2021 Aug 11;13(9):e13929. doi: 10.15252/emmm.202113929 (PMC8422079; doi:10.15252/emmm.202113929)
Supplement: Supplementary file 7 — Source Data for Figure 4 [file EMMM-13-e13929-s004.zip]

Archive with 69 entries (52 files):
- EMM-2021-13929_Fig4/
- EMM-2021-13929_Fig4/.DS_Store
- __MACOSX/
- __MACOSX/EMM-2021-13929_Fig4/
- __MACOSX/EMM-2021-13929_Fig4/._.DS_Store
- EMM-2021-13929_Fig4/EMM-2021-13929_Fig4B/
- EMM-2021-13929_Fig4/EMM-2021-13929_Fig4B/EMM-2021-13929_Fig4B_MitoSOX.pdf
- __MACOSX/EMM-2021-13929_Fig4/EMM-2021-13929_Fig4B/
- __MACOSX/EMM-2021-13929_Fig4/EMM-2021-13929_Fig4B/._EMM-2021-13929_Fig4B_MitoSOX.pdf
- __MACOSX/EMM-2021-13929_Fig4/._EMM-2021-13929_Fig4B
- EMM-2021-13929_Fig4/EMM-2021-13929_Fig4E/
- EMM-2021-13929_Fig4/EMM-2021-13929_Fig4E/.DS_Store
- __MACOSX/EMM-2021-13929_Fig4/EMM-2021-13929_Fig4E/
- __MACOSX/EMM-2021-13929_Fig4/EMM-2021-13929_Fig4E/._.DS_Store
- EMM-2021-13929_Fig4/EMM-2021-13929_Fig4E/EMM-2021-13929_Fig4E.xlsx
- __MACOSX/EMM-2021-13929_Fig4/EMM-2021-13929_Fig4E/._EMM-2021-13929_Fig4E.xlsx
- __MACOSX/EMM-2021-13929_Fig4/._EMM-2021-13929_Fig4E
- EMM-2021-13929_Fig4/EMM-2021-13929_Fig4D/
- EMM-2021-13929_Fig4/EMM-2021-13929_Fig4D/.DS_Store
- __MACOSX/EMM-2021-13929_Fig4/EMM-2021-13929_Fig4D/
- __MACOSX/EMM-2021-13929_Fig4/EMM-2021-13929_Fig4D/._.DS_Store
- EMM-2021-13929_Fig4/EMM-2021-13929_Fig4D/EMM-2021-13929_Fig4D.xlsx
- __MACOSX/EMM-2021-13929_Fig4/EMM-2021-13929_Fig4D/._EMM-2021-13929_Fig4D.xlsx
- __MACOSX/EMM-2021-13929_Fig4/._EMM-2021-13929_Fig4D
- EMM-2021-13929_Fig4/EMM-2021-13929_Fig4C/
- EMM-2021-13929_Fig4/EMM-2021-13929_Fig4C/EMM-2021-13929_Fig4C_MitoTracker.pdf
- __MACOSX/EMM-2021-13929_Fig4/EMM-2021-13929_Fig4C/
- __MACOSX/EMM-2021-13929_Fig4/EMM-2021-13929_Fig4C/._EMM-2021-13929_Fig4C_MitoTracker.pdf
- EMM-2021-13929_Fig4/EMM-2021-13929_Fig4C/.DS_Store
- __MACOSX/EMM-2021-13929_Fig4/EMM-2021-13929_Fig4C/._.DS_Store
- __MACOSX/EMM-2021-13929_Fig4/._EMM-2021-13929_Fig4C
- EMM-2021-13929_Fig4/EMM-2021-13929_Fig4F/
- EMM-2021-13929_Fig4/EMM-2021-13929_Fig4F/.DS_Store
- __MACOSX/EMM-2021-13929_Fig4/EMM-2021-13929_Fig4F/
- __MACOSX/EMM-2021-13929_Fig4/EMM-2021-13929_Fig4F/._.DS_Store
- EMM-2021-13929_Fig4/EMM-2021-13929_Fig4F/EMM-2021-13929_Fig4F_WB.xlsx
- __MACOSX/EMM-2021-13929_Fig4/EMM-2021-13929_Fig4F/._EMM-2021-13929_Fig4F_WB.xlsx
- EMM-2021-13929_Fig4/EMM-2021-13929_Fig4F/EMM-2021-13929_Fig4F_withMARKERS-CAT-Tubulin.pptx
- __MACOSX/EMM-2021-13929_Fig4/EMM-2021-13929_Fig4F/._EMM-2021-13929_Fig4F_withMARKERS-CAT-Tubulin.pptx
- EMM-2021-13929_Fig4/EMM-2021-13929_Fig4F/EMM-2021-13929_Fig4F_qPCR.xlsx
- __MACOSX/EMM-2021-13929_Fig4/EMM-2021-13929_Fig4F/._EMM-2021-13929_Fig4F_qPCR.xlsx
- EMM-2021-13929_Fig4/EMM-2021-13929_Fig4F/EMM-2021-13929_Fig4F_TUBULIN.tif
- __MACOSX/EMM-2021-13929_Fig4/EMM-2021-13929_Fig4F/._EMM-2021-13929_Fig4F_TUBULIN.tif
- EMM-2021-13929_Fig4/EMM-2021-13929_Fig4F/EMM-2021-13929_Fig4F_CAT.tif
- __MACOSX/EMM-2021-13929_Fig4/EMM-2021-13929_Fig4F/._EMM-2021-13929_Fig4F_CAT.tif
- __MACOSX/EMM-2021-13929_Fig4/._EMM-2021-13929_Fig4F
- EMM-2021-13929_Fig4/EMM-2021-13929_Fig4A/
- EMM-2021-13929_Fig4/EMM-2021-13929_Fig4A/EMM-2021-13929_Fig4A_VDAC1_bottom_lanes 3-4.tif
- __MACOSX/EMM-2021-13929_Fig4/EMM-2021-13929_Fig4A/
- __MACOSX/EMM-2021-13929_Fig4/EMM-2021-13929_Fig4A/._EMM-2021-13929_Fig4A_VDAC1_bottom_lanes 3-4.tif
- EMM-2021-13929_Fig4/EMM-2021-13929_Fig4A/.DS_Store
- __MACOSX/EMM-2021-13929_Fig4/EMM-2021-13929_Fig4A/._.DS_Store
- EMM-2021-13929_Fig4/EMM-2021-13929_Fig4A/EMM-2021-13929_Fig4A_withMARKERS_Tubulin_VDAC1.pptx
- __MACOSX/EMM-2021-13929_Fig4/EMM-2021-13929_Fig4A/._EMM-2021-13929_Fig4A_withMARKERS_Tubulin_VDAC1.pptx
- EMM-2021-13929_Fig4/EMM-2021-13929_Fig4A/EMM-2021-13929_Fig4A_Tubulin_upper_lanes 3-4.tif
- __MACOSX/EMM-2021-13929_Fig4/EMM-2021-13929_Fig4A/._EMM-2021-13929_Fig4A_Tubulin_upper_lanes 3-4.tif
- EMM-2021-13929_Fig4/EMM-2021-13929_Fig4A/EMM-2021-13929_Fig4A_qPCR.xlsx
- __MACOSX/EMM-2021-13929_Fig4/EMM-2021-13929_Fig4A/._EMM-2021-13929_Fig4A_qPCR.xlsx
- __MACOSX/EMM-2021-13929_Fig4/._EMM-2021-13929_Fig4A
- EMM-2021-13929_Fig4/EMM-2021-13929_Fig4G/
- EMM-2021-13929_Fig4/EMM-2021-13929_Fig4G/.DS_Store
- __MACOSX/EMM-2021-13929_Fig4/EMM-2021-13929_Fig4G/
- __MACOSX/EMM-2021-13929_Fig4/EMM-2021-13929_Fig4G/._.DS_Store
- EMM-2021-13929_Fig4/EMM-2021-13929_Fig4G/EMM-2021-13929_Fig4G_ACROLEIN_20X_2.tif
- __MACOSX/EMM-2021-13929_Fig4/EMM-2021-13929_Fig4G/._EMM-2021-13929_Fig4G_ACROLEIN_20X_2.tif
- EMM-2021-13929_Fig4/EMM-2021-13929_Fig4G/EMM-2021-13929_Fig4G_ACROLEIN_20X_1.tif
- __MACOSX/EMM-2021-13929_Fig4/EMM-2021-13929_Fig4G/._EMM-2021-13929_Fig4G_ACROLEIN_20X_1.tif
- __MACOSX/EMM-2021-13929_Fig4/._EMM-2021-13929_Fig4G
- __MACOSX/._EMM-2021-13929_Fig4
