# Supplementary material for: Histamine signaling and metabolism identify potential biomarkers and therapies for lymphangioleiomyomatosis
Source: EMBO Mol Med. 2021 Aug 11;13(9):e13929. doi: 10.15252/emmm.202113929 (PMC8422079; doi:10.15252/emmm.202113929)
Supplement: Supplementary file 7 — Source Data for Figure 4 [file EMMM-13-e13929-s004.zip › EMM-2021-13929_Fig4/EMM-2021-13929_Fig4E/EMM-2021-13929_Fig4E.xlsx]

## Sheet: 4E
H2O2 (nM)
Number of cells	MEF Tsc2 +/+		MEF Tsc2 -/-
100000	0.117	0.051	1.03	0.954
50000	0.022	0.024	0.481	0.414
25000	0.013	0.015	0.227	0.192
12500	0.011	0.007	0.12	0.098
