# Supplementary material for: Histamine signaling and metabolism identify potential biomarkers and therapies for lymphangioleiomyomatosis
Source: EMBO Mol Med. 2021 Aug 11;13(9):e13929. doi: 10.15252/emmm.202113929 (PMC8422079; doi:10.15252/emmm.202113929)
Supplement: Supplementary file 7 — Source Data for Figure 4 [file EMMM-13-e13929-s004.zip › EMM-2021-13929_Fig4/EMM-2021-13929_Fig4D/EMM-2021-13929_Fig4D.xlsx]

## Sheet: 4D
	Oxygen consumption (pmol/sg/mg)
	MEF Tsc2 +/+	MEF Tsc2 -/-
Replicate 1	46.18	60.07
Replicate 2	38	61.19
Replicate 3	26.4	81.75
Replicate 4	24.52	59.56
Replicate 5	31.8	68.89
