# Supplementary material for: Histamine signaling and metabolism identify potential biomarkers and therapies for lymphangioleiomyomatosis
Source: EMBO Mol Med. 2021 Aug 11;13(9):e13929. doi: 10.15252/emmm.202113929 (PMC8422079; doi:10.15252/emmm.202113929)
Supplement: Supplementary file 7 — Source Data for Figure 4 [file EMMM-13-e13929-s004.zip › EMM-2021-13929_Fig4/EMM-2021-13929_Fig4F/EMM-2021-13929_Fig4F_WB.xlsx]

## Sheet: 4F
Users 2019-02-15 14h38m37s			Tubulin				Ratio CAT/Tubulin	Normalized CAT/Tubulin
Lane	Adj. Volume (Int)	Volume (Int)				MEF Tsc2 +/+ DMSO	0.636564	1
1	9949115	11013035				MEF Tsc2 +/+ Rapamycin	0.590804	0.928114
2	11247650	12407592				MEF Tsc2 -/- DMSO	1.42514	2.23879
3	8758904	9758840				MEF Tsc2 -/- Rapamycin	1.76949	2.77975
4	9136314	9929634
Users 2019-02-19 16h22m00s			CAT
Lane	Adj. Volume (Int)	Volume (Int)	Sum
1	1663000	2422400	7010500
1	3625900	4588100
2	2090250	2983700	7330450
2	3398650	4346750
3	3086853	3999723	13907670
3	8571766	9907947
4	4503040	5631040	17570368
4	10423424	11939328
