# Supplementary material for: Histamine signaling and metabolism identify potential biomarkers and therapies for lymphangioleiomyomatosis
Source: EMBO Mol Med. 2021 Aug 11;13(9):e13929. doi: 10.15252/emmm.202113929 (PMC8422079; doi:10.15252/emmm.202113929)
Supplement: Supplementary file 7 — Source Data for Figure 4 [file EMMM-13-e13929-s004.zip › EMM-2021-13929_Fig4/EMM-2021-13929_Fig4F/EMM-2021-13929_Fig4F_qPCR.xlsx]

## Sheet: 4F right panel
Pos	Name	Cp		2018-02-06
K13	Sample 253	17.81		Gene	Cell line	Replicate	CP	Average
K14	Sample 254	17.97		Actin	MEF Tsc2 +/+	1	17.81
K15	Sample 255	17.95				2	17.97
K16	Sample 256	35.92				3	17.95	17.91
K17	Sample 257	25.64			MEF Tsc2 -/-	1	18.51
K18	Sample 258	25.61				2	19.59
K19	Sample 259	25.64				3	18.4	18.8333
K20	Sample 260
K21	Sample 261	36.78		2018-02-14							2018-02-14
K22	Sample 262	38.55		Gene	Cell line	Replicate	CP	Average			Gene	Cell line	Replicate	CP	Delta CP	2 EXP		Average control	DELTA-DELTA CP	2 EXP
K23	Sample 263	37.15		Actin	MEF Tsc2 +/+	1	18.2				Cat	MEF Tsc2 +/+	1	26.26	8.09667	0.00365309
K24	Sample 264					2	18.24						2	26.08	7.91667	0.00413853
L13	Sample 277	18.51				3	18.05	18.1633					3	26.1	7.93667	0.00408155		7.98333
L14	Sample 278	19.59			MEF Tsc2 -/-	1	17.88					MEF Tsc2 -/-	1	24.68	6.18333	0.0137604			-1.8	3.4822
L15	Sample 279	18.4				2	19.12						2	24.59	6.09333	0.0146462			-1.89	3.70635	Average
L16	Sample 280					3	18.49	18.4967					3	24.71	6.21333	0.0134772			-1.77	3.41054	3.53303
L17	Sample 281	24.23
L18	Sample 282	24.03		2018-02-08
L19	Sample 283	24.14		Gene	Cell line	Replicate	CP	Average
L20	Sample 284			Actin	MEF Tsc2 +/+	1	18.55
L21	Sample 285					2	18.68
L22	Sample 286					3	18.27	18.5
L23	Sample 287	37.52			MEF Tsc2 -/-	1	18.64
L24	Sample 288					2	18.35
M13	Sample 301	18.2				3	18.58	18.5233
M14	Sample 302	18.24
M15	Sample 303	18.05
M16	Sample 304
M17	Sample 305	26.26
M18	Sample 306	26.08
M19	Sample 307	26.1
M20	Sample 308
M21	Sample 309
M22	Sample 310	37.66
M23	Sample 311	38.98
M24	Sample 312
N13	Sample 325	17.88
N14	Sample 326	19.12
N15	Sample 327	18.49
N16	Sample 328
N17	Sample 329	24.68
N18	Sample 330	24.59
N19	Sample 331	24.71
N20	Sample 332
N21	Sample 333
N22	Sample 334
N23	Sample 335	35.55
N24	Sample 336
O13	Sample 349	18.55
O14	Sample 350	18.68
O15	Sample 351	18.27
O16	Sample 352
O17	Sample 353	26.89
O18	Sample 354	26.96
O19	Sample 355	26.79
O20	Sample 356
O21	Sample 357
O22	Sample 358
O23	Sample 359
O24	Sample 360
P13	Sample 373	18.64
P14	Sample 374	18.35
P15	Sample 375	18.58
P16	Sample 376
P17	Sample 377	25.36
P18	Sample 378	25.44
P19	Sample 379	25.36
P20	Sample 380
P21	Sample 381	32.55
P22	Sample 382	32.72
P23	Sample 383	32.85
P24	Sample 384
