# Supplementary material for: Histamine signaling and metabolism identify potential biomarkers and therapies for lymphangioleiomyomatosis
Source: EMBO Mol Med. 2021 Aug 11;13(9):e13929. doi: 10.15252/emmm.202113929 (PMC8422079; doi:10.15252/emmm.202113929)
Supplement: Supplementary file 7 — Source Data for Figure 4 [file EMMM-13-e13929-s004.zip › EMM-2021-13929_Fig4/EMM-2021-13929_Fig4A/EMM-2021-13929_Fig4A_qPCR.xlsx]

## Sheet: 4A
Experiment: MAP_2018-05-09_qPCR ALDHs-MAOs-VDAC h-m-r Selected Filter: SYBR Green I / HRM Dye (465-510)
Include	Color	Pos	Name	Cp	Concentration	Standard	Status	Gene	Cell line	Replicate	CP	Average
True	255	A1	Sample 1	17.02		0		Actin	MEF Tsc2 +/+	1	16.68
True	255	A2	Sample 2	17.24		0				2	16.49
True	255	A3	Sample 3	16.95		0				3	16.58	16.5833
True	255	A4	Sample 4	32.03		0			MEF Tsc2 -/-	1	17.37
True	255	A5	Sample 5	31.78		0				2	17.17
True	255	A6	Sample 6	31.22		0				3	17.18	17.24
True	65280	A7	Sample 7			0
True	255	A8	Sample 8	16.68		0
True	255	A9	Sample 9	16.49		0
True	16711680	A10	Sample 10	16.58		0	? - Detector Call uncertain
True	255	A11	Sample 11	22.22		0
True	255	A12	Sample 12	21.96		0
True	255	A13	Sample 13	22.02		0		Gene	Cell line	Replicate	CP	DeltaCP	2 EXP	Average control	Normalization	Average	DESVEST	SEM
True	65280	A14	Sample 14			0		Vdac1	MEF Tsc2 +/+	1	19.96	3.37667	0.0962769		1.0207
True	255	A15	Sample 15	16.95		0				2	20.04	3.45667	0.0910835		0.965644
True	255	A16	Sample 16	16.96		0				3	19.97	3.38667	0.0956119	0.0943241	1.01365	1	0.0299612	0.0172981
True	255	A17	Sample 17	16.97		0			MEF Tsc2 -/-	1	20.63	3.39	0.0953912		1.01131
True	255	A18	Sample 18	27.07		0				2	20.63	3.39	0.0953912		1.01131
True	255	A19	Sample 19	26.51		0				3	20.66	3.42	0.0934281		0.990501	1.00438	0.0120161	0.00693751
True	255	A20	Sample 20	26.5		0
True	65280	A21	Sample 21			0
True	65280	A22	Sample 22			0			Vdac1
True	65280	A23	Sample 23			0				Average	DESVEST	SEM
True	65280	A24	Sample 24			0			MEF Tsc2 +/+	1	0.0299612	0.0172981
True	255	B1	Sample 25	17.72		0			MEF Tsc2 -/-	1.00438	0.0120161	0.00693751
True	255	B2	Sample 26	17.43		0
True	255	B3	Sample 27	17.78		0
True	255	B4	Sample 28	33.95		0
True	255	B5	Sample 29	33.72		0
True	255	B6	Sample 30	33.17		0
True	65280	B7	Sample 31			0
True	255	B8	Sample 32	17.37		0
True	255	B9	Sample 33	17.17		0
True	255	B10	Sample 34	17.18		0
True	255	B11	Sample 35	22.09		0
True	255	B12	Sample 36	22.05		0
True	255	B13	Sample 37	22.01		0
True	65280	B14	Sample 38			0
True	255	B15	Sample 39	15.73		0
True	255	B16	Sample 40	15.79		0
True	255	B17	Sample 41	15.61		0
True	255	B18	Sample 42	24.01		0
True	255	B19	Sample 43	23.99		0
True	255	B20	Sample 44	24.46		0
True	65280	B21	Sample 45			0
True	65280	B22	Sample 46			0
True	65280	B23	Sample 47			0
True	65280	B24	Sample 48			0
True	255	C1	Sample 49	33.21		0
True	255	C2	Sample 50	33.28		0
True	255	C3	Sample 51	36.04		0
True	65280	C4	Sample 52			0
True	65280	C5	Sample 53			0
True	65280	C6	Sample 54			0
True	65280	C7	Sample 55			0
True	65280	C8	Sample 56			0
True	65280	C9	Sample 57			0
True	65280	C10	Sample 58			0
True	65280	C11	Sample 59			0
True	255	C12	Sample 60	38.71		0
True	65280	C13	Sample 61			0
True	16711680	C14	Sample 62	53.68		0	? - Detector Call uncertain
True	255	C15	Sample 63	31.76		0
True	255	C16	Sample 64	31.71		0
True	255	C17	Sample 65	31.62		0
True	255	C18	Sample 66	38.19		0
True	255	C19	Sample 67	38.85		0
True	255	C20	Sample 68	38.37		0
True	65280	C21	Sample 69			0
True	65280	C22	Sample 70			0
True	65280	C23	Sample 71			0
True	65280	C24	Sample 72			0
True	255	D1	Sample 73	24.19		0
True	255	D2	Sample 74	24.46		0
True	255	D3	Sample 75	24.3		0
True	255	D4	Sample 76	28.7		0
True	255	D5	Sample 77	28.6		0
True	255	D6	Sample 78	28.55		0
True	65280	D7	Sample 79			0
True	255	D8	Sample 80	33.16		0
True	255	D9	Sample 81	32.84		0
True	255	D10	Sample 82	32.64		0
True	255	D11	Sample 83	30.08		0
True	255	D12	Sample 84	30.25		0
True	255	D13	Sample 85	30.36		0
True	65280	D14	Sample 86			0
True	255	D15	Sample 87	33.84		0
True	255	D16	Sample 88	33.25		0
True	255	D17	Sample 89	33.95		0
True	255	D18	Sample 90	34.39		0
True	255	D19	Sample 91	34.36		0
True	255	D20	Sample 92	34.05		0
True	65280	D21	Sample 93			0
True	65280	D22	Sample 94			0
True	65280	D23	Sample 95			0
True	65280	D24	Sample 96			0
True	255	E1	Sample 97	28.71		0
True	255	E2	Sample 98	28.92		0
True	255	E3	Sample 99	28.96		0
True	255	E4	Sample 100	20.29		0
True	255	E5	Sample 101	20.26		0
True	255	E6	Sample 102	20.26		0
True	65280	E7	Sample 103			0
True	255	E8	Sample 104	28.7		0
True	255	E9	Sample 105	28.91		0
True	255	E10	Sample 106	28.9		0
True	255	E11	Sample 107	19.96		0
True	255	E12	Sample 108	20.04		0
True	255	E13	Sample 109	19.97		0
True	65280	E14	Sample 110			0
True	255	E15	Sample 111	23.22		0
True	255	E16	Sample 112	23.27		0
True	255	E17	Sample 113	23.25		0
True	255	E18	Sample 114	23.45		0
True	255	E19	Sample 115	23.58		0
True	255	E20	Sample 116	23.65		0
True	65280	E21	Sample 117			0
True	65280	E22	Sample 118			0
True	65280	E23	Sample 119			0
True	65280	E24	Sample 120			0
True	255	F1	Sample 121	24.87		0
True	255	F2	Sample 122	24.9		0
True	255	F3	Sample 123	25.01		0
True	255	F4	Sample 124	20.99		0
True	255	F5	Sample 125	20.97		0
True	255	F6	Sample 126	20.95		0
True	65280	F7	Sample 127			0
True	255	F8	Sample 128	24.51		0
True	255	F9	Sample 129	24.47		0
True	255	F10	Sample 130	24.59		0
True	255	F11	Sample 131	20.63		0
True	255	F12	Sample 132	20.63		0
True	255	F13	Sample 133	20.66		0
True	65280	F14	Sample 134			0
True	255	F15	Sample 135	23.77		0
True	255	F16	Sample 136	23.82		0
True	255	F17	Sample 137	23.75		0
True	255	F18	Sample 138	23.51		0
True	255	F19	Sample 139	23.23		0
True	255	F20	Sample 140	23.42		0
True	65280	F21	Sample 141			0
True	65280	F22	Sample 142			0
True	65280	F23	Sample 143			0
True	65280	F24	Sample 144			0
True	255	G1	Sample 145	33.14		0
True	255	G2	Sample 146	33.72		0
True	255	G3	Sample 147	33.55		0
True	65280	G4	Sample 148			0
True	65280	G5	Sample 149			0
True	65280	G6	Sample 150			0
True	65280	G7	Sample 151			0
True	65280	G8	Sample 152			0
True	255	G9	Sample 153	34.73		0
True	255	G10	Sample 154	34.91		0
True	65280	G11	Sample 155			0
True	65280	G12	Sample 156			0
True	65280	G13	Sample 157			0
True	65280	G14	Sample 158			0
True	255	G15	Sample 159	23.58		0
True	255	G16	Sample 160	23.6		0
True	255	G17	Sample 161	23.76		0
True	65280	G18	Sample 162			0
True	65280	G19	Sample 163			0
True	65280	G20	Sample 164			0
True	65280	G21	Sample 165			0
True	65280	G22	Sample 166			0
True	65280	G23	Sample 167			0
True	65280	G24	Sample 168			0
True	255	H1	Sample 169	32.69		0
True	255	H2	Sample 170	32.12		0
True	255	H3	Sample 171	33.55		0
True	65280	H4	Sample 172			0
True	65280	H5	Sample 173			0
True	65280	H6	Sample 174			0
True	65280	H7	Sample 175			0
True	255	H8	Sample 176	28.36		0
True	255	H9	Sample 177	27.98		0
True	255	H10	Sample 178	28.1		0
True	65280	H11	Sample 179			0
True	65280	H12	Sample 180			0
True	65280	H13	Sample 181			0
True	65280	H14	Sample 182			0
True	255	H15	Sample 183	24.26		0
True	255	H16	Sample 184	24.49		0
True	255	H17	Sample 185	24.25		0
True	65280	H18	Sample 186			0
True	65280	H19	Sample 187			0
True	65280	H20	Sample 188			0
True	65280	H21	Sample 189			0
True	65280	H22	Sample 190			0
True	65280	H23	Sample 191			0
True	65280	H24	Sample 192			0
True	255	I1	Sample 193	26.92		0
True	255	I2	Sample 194	26.87		0
True	255	I3	Sample 195	26.73		0
True	65280	I4	Sample 196			0
True	65280	I5	Sample 197			0
True	65280	I6	Sample 198			0
True	65280	I7	Sample 199			0
True	255	I8	Sample 200	32.99		0
True	255	I9	Sample 201	32.9		0
True	255	I10	Sample 202	33.89		0
True	65280	I11	Sample 203			0
True	65280	I12	Sample 204			0
True	65280	I13	Sample 205			0
True	65280	I14	Sample 206			0
True	255	I15	Sample 207	27.12		0
True	255	I16	Sample 208	27.56		0
True	255	I17	Sample 209	27.08		0
True	65280	I18	Sample 210			0
True	65280	I19	Sample 211			0
True	65280	I20	Sample 212			0
True	65280	I21	Sample 213			0
True	65280	I22	Sample 214			0
True	65280	I23	Sample 215			0
True	65280	I24	Sample 216			0
True	255	J1	Sample 217	24.93		0
True	255	J2	Sample 218	24.97		0
True	255	J3	Sample 219	24.91		0
True	65280	J4	Sample 220			0
True	65280	J5	Sample 221			0
True	65280	J6	Sample 222			0
True	65280	J7	Sample 223			0
True	255	J8	Sample 224	26.29		0
True	255	J9	Sample 225	26.23		0
True	255	J10	Sample 226	26.52		0
True	65280	J11	Sample 227			0
True	65280	J12	Sample 228			0
True	65280	J13	Sample 229			0
True	65280	J14	Sample 230			0
True	255	J15	Sample 231	27.3		0
True	255	J16	Sample 232	27.38		0
True	255	J17	Sample 233	27.31		0
True	65280	J18	Sample 234			0
True	65280	J19	Sample 235			0
True	65280	J20	Sample 236			0
True	65280	J21	Sample 237			0
True	65280	J22	Sample 238			0
True	65280	J23	Sample 239			0
True	65280	J24	Sample 240			0
True	255	K1	Sample 241	31.53		0
True	255	K2	Sample 242	31.32		0
True	255	K3	Sample 243	30.66		0
True	65280	K4	Sample 244			0
True	65280	K5	Sample 245			0
True	65280	K6	Sample 246			0
True	65280	K7	Sample 247			0
True	255	K8	Sample 248	34.86		0
True	255	K9	Sample 249	34.98		0
True	255	K10	Sample 250	35.21		0
True	65280	K11	Sample 251			0
True	65280	K12	Sample 252			0
True	65280	K13	Sample 253			0
True	65280	K14	Sample 254			0
True	65280	K15	Sample 255			0
True	65280	K16	Sample 256			0
True	65280	K17	Sample 257			0
True	65280	K18	Sample 258			0
True	65280	K19	Sample 259			0
True	65280	K20	Sample 260			0
True	65280	K21	Sample 261			0
True	65280	K22	Sample 262			0
True	65280	K23	Sample 263			0
True	65280	K24	Sample 264			0
True	255	L1	Sample 265	31.79		0
True	255	L2	Sample 266	32.38		0
True	255	L3	Sample 267	31.6		0
True	65280	L4	Sample 268			0
True	65280	L5	Sample 269			0
True	65280	L6	Sample 270			0
True	65280	L7	Sample 271			0
True	255	L8	Sample 272	29.63		0
True	255	L9	Sample 273	29.29		0
True	255	L10	Sample 274	29.25		0
True	65280	L11	Sample 275			0
True	65280	L12	Sample 276			0
True	65280	L13	Sample 277			0
True	65280	L14	Sample 278			0
True	65280	L15	Sample 279			0
True	65280	L16	Sample 280			0
True	255	L17	Sample 281	37.41		0
True	65280	L18	Sample 282			0
True	65280	L19	Sample 283			0
True	65280	L20	Sample 284			0
True	65280	L21	Sample 285			0
True	65280	L22	Sample 286			0
True	65280	L23	Sample 287			0
True	65280	L24	Sample 288			0
True	65280	M1	Sample 289			0
True	65280	M2	Sample 290			0
True	65280	M3	Sample 291			0
True	65280	M4	Sample 292			0
True	65280	M5	Sample 293			0
True	65280	M6	Sample 294			0
True	65280	M7	Sample 295			0
True	65280	M8	Sample 296			0
True	65280	M9	Sample 297			0
True	65280	M10	Sample 298			0
True	255	M11	Sample 299	42.71		0
True	65280	M12	Sample 300			0
True	65280	M13	Sample 301			0
True	65280	M14	Sample 302			0
True	65280	M15	Sample 303			0
True	65280	M16	Sample 304			0
True	65280	M17	Sample 305			0
True	65280	M18	Sample 306			0
True	65280	M19	Sample 307			0
True	65280	M20	Sample 308			0
True	65280	M21	Sample 309			0
True	65280	M22	Sample 310			0
True	65280	M23	Sample 311			0
True	65280	M24	Sample 312			0
True	65280	N1	Sample 313			0
True	65280	N2	Sample 314			0
True	65280	N3	Sample 315			0
True	65280	N4	Sample 316			0
True	65280	N5	Sample 317			0
True	65280	N6	Sample 318			0
True	65280	N7	Sample 319			0
True	65280	N8	Sample 320			0
True	65280	N9	Sample 321			0
True	65280	N10	Sample 322			0
True	65280	N11	Sample 323			0
True	65280	N12	Sample 324			0
True	65280	N13	Sample 325			0
True	65280	N14	Sample 326			0
True	65280	N15	Sample 327			0
True	65280	N16	Sample 328			0
True	65280	N17	Sample 329			0
True	65280	N18	Sample 330			0
True	65280	N19	Sample 331			0
True	65280	N20	Sample 332			0
True	65280	N21	Sample 333			0
True	65280	N22	Sample 334			0
True	65280	N23	Sample 335			0
True	65280	N24	Sample 336			0
True	65280	O1	Sample 337			0
True	65280	O2	Sample 338			0
True	65280	O3	Sample 339			0
True	65280	O4	Sample 340			0
True	65280	O5	Sample 341			0
True	65280	O6	Sample 342			0
True	65280	O7	Sample 343			0
True	65280	O8	Sample 344			0
True	65280	O9	Sample 345			0
True	65280	O10	Sample 346			0
True	65280	O11	Sample 347			0
True	65280	O12	Sample 348			0
True	65280	O13	Sample 349			0
True	65280	O14	Sample 350			0
True	65280	O15	Sample 351			0
True	65280	O16	Sample 352			0
True	65280	O17	Sample 353			0
True	65280	O18	Sample 354			0
True	65280	O19	Sample 355			0
True	65280	O20	Sample 356			0
True	65280	O21	Sample 357			0
True	65280	O22	Sample 358			0
True	65280	O23	Sample 359			0
True	65280	O24	Sample 360			0
True	65280	P1	Sample 361			0
True	65280	P2	Sample 362			0
True	65280	P3	Sample 363			0
True	65280	P4	Sample 364			0
True	65280	P5	Sample 365			0
True	65280	P6	Sample 366			0
True	65280	P7	Sample 367			0
True	65280	P8	Sample 368			0
True	65280	P9	Sample 369			0
True	65280	P10	Sample 370			0
True	16711680	P11	Sample 371	37.38		0	? - Detector Call uncertain
True	65280	P12	Sample 372			0
True	65280	P13	Sample 373			0
True	65280	P14	Sample 374			0
True	65280	P15	Sample 375			0
True	65280	P16	Sample 376			0
True	65280	P17	Sample 377			0
True	65280	P18	Sample 378			0
True	65280	P19	Sample 379			0
True	65280	P20	Sample 380			0
True	65280	P21	Sample 381			0
True	65280	P22	Sample 382			0
True	65280	P23	Sample 383			0
True	65280	P24	Sample 384			0
