# Supplementary material for: Histamine signaling and metabolism identify potential biomarkers and therapies for lymphangioleiomyomatosis
Source: EMBO Mol Med. 2021 Aug 11;13(9):e13929. doi: 10.15252/emmm.202113929 (PMC8422079; doi:10.15252/emmm.202113929)
Supplement: Supplementary file 8 — Source Data for Figure 5 [file EMMM-13-e13929-s006.zip]

Archive with 67 entries (50 files):
- EMM-2021-13929_Fig5/
- EMM-2021-13929_Fig5/EMM-2021-13929_Fig5I/
- EMM-2021-13929_Fig5/EMM-2021-13929_Fig5I/EMM-2021-13929_Fig5I.xlsx
- __MACOSX/
- __MACOSX/EMM-2021-13929_Fig5/
- __MACOSX/EMM-2021-13929_Fig5/EMM-2021-13929_Fig5I/
- __MACOSX/EMM-2021-13929_Fig5/EMM-2021-13929_Fig5I/._EMM-2021-13929_Fig5I.xlsx
- EMM-2021-13929_Fig5/EMM-2021-13929_Fig5I/.DS_Store
- __MACOSX/EMM-2021-13929_Fig5/EMM-2021-13929_Fig5I/._.DS_Store
- EMM-2021-13929_Fig5/EMM-2021-13929_Fig5I/EMM-2021-13929_Fig5I_withMARKERS_pPLCgamma-Tubulin.pptx
- __MACOSX/EMM-2021-13929_Fig5/EMM-2021-13929_Fig5I/._EMM-2021-13929_Fig5I_withMARKERS_pPLCgamma-Tubulin.pptx
- EMM-2021-13929_Fig5/EMM-2021-13929_Fig5I/EMM-2021-13929_Fig5I_TUBULIN.tif
- __MACOSX/EMM-2021-13929_Fig5/EMM-2021-13929_Fig5I/._EMM-2021-13929_Fig5I_TUBULIN.tif
- EMM-2021-13929_Fig5/EMM-2021-13929_Fig5I/EMM-2021-13929_Fig5I_pPLCgamma.tif
- __MACOSX/EMM-2021-13929_Fig5/EMM-2021-13929_Fig5I/._EMM-2021-13929_Fig5I_pPLCgamma.tif
- __MACOSX/EMM-2021-13929_Fig5/._EMM-2021-13929_Fig5I
- EMM-2021-13929_Fig5/EMM-2021-13929_Fig5G/
- EMM-2021-13929_Fig5/EMM-2021-13929_Fig5G/.DS_Store
- __MACOSX/EMM-2021-13929_Fig5/EMM-2021-13929_Fig5G/
- __MACOSX/EMM-2021-13929_Fig5/EMM-2021-13929_Fig5G/._.DS_Store
- EMM-2021-13929_Fig5/EMM-2021-13929_Fig5G/EMM-2021-13929_Fig5G.xlsx
- __MACOSX/EMM-2021-13929_Fig5/EMM-2021-13929_Fig5G/._EMM-2021-13929_Fig5G.xlsx
- __MACOSX/EMM-2021-13929_Fig5/._EMM-2021-13929_Fig5G
- EMM-2021-13929_Fig5/EMM-2021-13929_Fig5F/
- EMM-2021-13929_Fig5/EMM-2021-13929_Fig5F/.DS_Store
- __MACOSX/EMM-2021-13929_Fig5/EMM-2021-13929_Fig5F/
- __MACOSX/EMM-2021-13929_Fig5/EMM-2021-13929_Fig5F/._.DS_Store
- EMM-2021-13929_Fig5/EMM-2021-13929_Fig5F/EMM-2021-13929_Fig5F.xlsx
- __MACOSX/EMM-2021-13929_Fig5/EMM-2021-13929_Fig5F/._EMM-2021-13929_Fig5F.xlsx
- __MACOSX/EMM-2021-13929_Fig5/._EMM-2021-13929_Fig5F
- EMM-2021-13929_Fig5/EMM-2021-13929_Fig5H/
- EMM-2021-13929_Fig5/EMM-2021-13929_Fig5H/EMM-2021-13929_Fig5H.xlsx
- __MACOSX/EMM-2021-13929_Fig5/EMM-2021-13929_Fig5H/
- __MACOSX/EMM-2021-13929_Fig5/EMM-2021-13929_Fig5H/._EMM-2021-13929_Fig5H.xlsx
- EMM-2021-13929_Fig5/EMM-2021-13929_Fig5H/.DS_Store
- __MACOSX/EMM-2021-13929_Fig5/EMM-2021-13929_Fig5H/._.DS_Store
- __MACOSX/EMM-2021-13929_Fig5/._EMM-2021-13929_Fig5H
- EMM-2021-13929_Fig5/.DS_Store
- __MACOSX/EMM-2021-13929_Fig5/._.DS_Store
- EMM-2021-13929_Fig5/EMM-2021-13929_Fig5D/
- EMM-2021-13929_Fig5/EMM-2021-13929_Fig5D/EMM-2021-13929_Fig5D_withMARKERS_HRH1-SLC22A3-Vinculin.pptx
- __MACOSX/EMM-2021-13929_Fig5/EMM-2021-13929_Fig5D/
- __MACOSX/EMM-2021-13929_Fig5/EMM-2021-13929_Fig5D/._EMM-2021-13929_Fig5D_withMARKERS_HRH1-SLC22A3-Vinculin.pptx
- EMM-2021-13929_Fig5/EMM-2021-13929_Fig5D/.DS_Store
- __MACOSX/EMM-2021-13929_Fig5/EMM-2021-13929_Fig5D/._.DS_Store
- EMM-2021-13929_Fig5/EMM-2021-13929_Fig5D/EMM-2021-13929_Fig5D.xlsx
- __MACOSX/EMM-2021-13929_Fig5/EMM-2021-13929_Fig5D/._EMM-2021-13929_Fig5D.xlsx
- EMM-2021-13929_Fig5/EMM-2021-13929_Fig5D/EMM-2021-13929_Fig5D_HRH1 .tif
- __MACOSX/EMM-2021-13929_Fig5/EMM-2021-13929_Fig5D/._EMM-2021-13929_Fig5D_HRH1 .tif
- EMM-2021-13929_Fig5/EMM-2021-13929_Fig5D/EMM-2021-13929_Fig5D_SLC22A3.tif
- __MACOSX/EMM-2021-13929_Fig5/EMM-2021-13929_Fig5D/._EMM-2021-13929_Fig5D_SLC22A3.tif
- EMM-2021-13929_Fig5/EMM-2021-13929_Fig5D/EMM-2021-13929_Fig5D_Fig5D_VINCULIN.tif
- __MACOSX/EMM-2021-13929_Fig5/EMM-2021-13929_Fig5D/._EMM-2021-13929_Fig5D_Fig5D_VINCULIN.tif
- __MACOSX/EMM-2021-13929_Fig5/._EMM-2021-13929_Fig5D
- EMM-2021-13929_Fig5/EMM-2021-13929_Fig5E/
- EMM-2021-13929_Fig5/EMM-2021-13929_Fig5E/EMM-2021-13929_Fig5E_HRH1_20X_1.tif
- __MACOSX/EMM-2021-13929_Fig5/EMM-2021-13929_Fig5E/
- __MACOSX/EMM-2021-13929_Fig5/EMM-2021-13929_Fig5E/._EMM-2021-13929_Fig5E_HRH1_20X_1.tif
- EMM-2021-13929_Fig5/EMM-2021-13929_Fig5E/EMM-2021-13929_Fig5E_HRH1_20X_2.tif
- __MACOSX/EMM-2021-13929_Fig5/EMM-2021-13929_Fig5E/._EMM-2021-13929_Fig5E_HRH1_20X_2.tif
- __MACOSX/EMM-2021-13929_Fig5/._EMM-2021-13929_Fig5E
- EMM-2021-13929_Fig5/EMM-2021-13929_Fig5A-C/
- EMM-2021-13929_Fig5/EMM-2021-13929_Fig5A-C/EMM-2021-13929_Fig5A-C.xlsx
- __MACOSX/EMM-2021-13929_Fig5/EMM-2021-13929_Fig5A-C/
- __MACOSX/EMM-2021-13929_Fig5/EMM-2021-13929_Fig5A-C/._EMM-2021-13929_Fig5A-C.xlsx
- __MACOSX/EMM-2021-13929_Fig5/._EMM-2021-13929_Fig5A-C
- __MACOSX/._EMM-2021-13929_Fig5
