# Supplementary material for: Histamine signaling and metabolism identify potential biomarkers and therapies for lymphangioleiomyomatosis
Source: EMBO Mol Med. 2021 Aug 11;13(9):e13929. doi: 10.15252/emmm.202113929 (PMC8422079; doi:10.15252/emmm.202113929)
Supplement: Supplementary file 8 — Source Data for Figure 5 [file EMMM-13-e13929-s006.zip › EMM-2021-13929_Fig5/EMM-2021-13929_Fig5I/EMM-2021-13929_Fig5I.xlsx]

## Sheet: 5I
						Media 0.5% FBS, MEF Tsc2 -/-	pPLC/TUBA	pPLC/PLC	Ratio tubulin	Ratio pPLC
Users 2020-06-08 12h07m55s			Tubulin			DMEM	3.47318	1.05925	1	1
Lane	Adj. Volume (Int)	Volume (Int)				DMEM without L-His	1.60109	1.41598	1.33678	0.460988
1	970860	1477212				DMEM without L-His + histamine 10 min	3.52387	2.38016	2.24702	1.01459
2	981499	1461117				DMEM without L-His + histamine 1h	2.03103	1.6644	1.5713	0.584774
3	509830	907222
4	1063480	1526184
Users 2020-06-05 11h39m15s			pPLC
Lane	Adj. Volume (Int)	Volume (Int)
1	3027150	5130624
2	1248742	2339384
3	2111900	3196928
4	2369888	3099721
Users 2020-06-05 11h39m15s			pPLC/Total PLC
Lane	Adj. Volume (Int)	Volume (Int)
1	3033350	5145907
1	3098388	4858072	1.05925
2	1247347	2338795
2	762631	1651711	1.41598
3	2109548	3194464
3	722204	1342124	2.38016
4	2235906	2923145
4	1249362	1756274	1.6644
