# Supplementary material for: Histamine signaling and metabolism identify potential biomarkers and therapies for lymphangioleiomyomatosis
Source: EMBO Mol Med. 2021 Aug 11;13(9):e13929. doi: 10.15252/emmm.202113929 (PMC8422079; doi:10.15252/emmm.202113929)
Supplement: Supplementary file 8 — Source Data for Figure 5 [file EMMM-13-e13929-s006.zip › EMM-2021-13929_Fig5/EMM-2021-13929_Fig5G/EMM-2021-13929_Fig5G.xlsx]

## Sheet: 5G
	MEF Tsc2 -/-											Plate	information
	0.5% FBS without L-His						0.5% FBS without L-His					Plate	Repeat	Barcode	Formula	Inside	temperature	at	start	Inside	temperature	at	end	Ambient	temperature	at	start	Ambient	temperature	at	end	Measurement	date
	Histamine (nM)						Histamine (nM)					1,1,="",Calc 1: Crosstalk correction = Crosstalk correction with its factors where Measurement: Meas A,N/A,N/A,N/A,N/A,3/6/2020 4:11:08 PM,
	0	40	500	1000			0	40	500	1000
Replicate 1	243870	NA	262970	NA			159.417	#VALUE!	171.903	#VALUE!		No	background	information	available.
Replicate 2	119980	272170	210330	257240			78.4306	177.917	137.492	168.157		Calculated	results:	Calc	01:00:00	Crosstalk	correction	=	Crosstalk	correction	with	its	factors	where	Measurement:	Meas	A
Replicate 3	142170	128910	172990	NA			92.9361	84.2681	113.083	#VALUE!			1	2	3	4	5	6	7	8	9	10	11	12
Replicate 4	161300	118820	327240	187300			105.441	77.6723	213.916	122.438		A
Replicate 5	97560	164910	152460	182380			63.7747	107.801	99.6627	119.221		B	243870	1012570	262970	1469630	967030	2041430	1421800	1111920
Replicate 6	NA	192890	160600	271030			#VALUE!	126.092	104.984	177.172		C	119980	272170	210330	257240	512600	725560	525170	505550
												D	142170	128910	172990	54520	407790	898010	827260	748380
Average	152976	175540	214432	224488		Average	100	114.75	140.173	146.747		E	161300	118820	327240	187300	518140	879970	619560	329730
						SD	36.6995	40.2208	44.8669	30.1809		F	97560	164910	152460	182380	512960	920040	598970	600240
												G	39070	192890	160600	271030	717920	931950	479120	1072170
												H
												Plate	information
												Plate	Repeat	Barcode	Inside	temperature	at	start	Inside	temperature	at	end	Ambient	temperature	at	start	Ambient	temperature	at	end	Meas	ScanX	ScanY	Measinfo	Kinetics	Measurement
												1,1,="",22.3,22.3,23.5,23.5,Meas A,0,0,De=USLum Ex=N/A Em=N/A Wdw=N/A,1,3/6/2020 4:11:08 PM,
												No	background	information	available.
												Results	for	Meas	A	-	(CPS)
													1	2	3	4	5	6	7	8	9	10	11	12
												A
												B
												C
												D
												E
Independent assay												F
0.5% FBS without L-His				0.5% FBS without L-His								G
												H
Histamine (nM)				Histamine (nM)
1000	500	0		1000	500	0						Plate	information
18510	33380	70520		84	151	319						Plate	Repeat	Barcode	Inside	temperature	at	start	Inside	temperature	at	end	Ambient	temperature	at	start	Ambient	temperature	at	end	Meas	ScanX	ScanY	Measinfo	Kinetics	Measurement
17370	30900	29150		78	140	132						1,1,="",22.3,22.3,23.5,23.5,Meas A,0,0,De=USLum Ex=N/A Em=N/A Wdw=N/A,1,3/6/2020 4:11:08 PM,
27190	35630	16500		123	161	75
29630	39680	20980		134	179	95						No	background	information	available.
57320	17680	21140		259	80	95						Results	for	Meas	A	-	(CPS)
162470	19400	22930		734	88	104							1	2	3	4	5	6	7	8	9	10	11	12
				136	133	100	Average					A
				73	40	21	SD					B	243870	1012570	262970	1469630	967030	2041430	1421800	1111920
												C	119980	272170	210330	257240	512600	725560	525170	505550
			0nM Histamine		100	20.6882						D	142170	128910	172990	54520	407790	898010	827260	748380
			500nM Histamine		132.99	40.3951						E	161300	118820	327240	187300	518140	879970	619560	329730
			1000nM Histamine		135.52	73.0379						F	97560	164910	152460	182380	512960	920040	598970	600240
												G	39070	192890	160600	271030	717920	931950	479120	1072170
												H
												Basic	assay	information
												Assay	ID:	856
												Assay	Started:	2020-06-03	04:10:39	PM
												Assay	Finished:	2020-06-03	04:11:16	PM
												Assay	Exported:	2020-06-03	04:11:22	PM
												Assay	Started	By:	N/A
												Protocol	ID:	70034
												Protocol	Name:	Luminescence	96	[Modified]
												Serial#: ,,,,="23900105"
												Protocol	information
												Protocol:
												Protocol	name	Luminescence	96	[Modified]
												Number	of	assay	repeats	1
												Start	assay	repeat	each	N/A
												Number	of	plate	repeats	1
												Start	plate	repeat	each	N/A
												Mode	of	measurement	By	Rows	bi-directional
												Rotated	plate	No
												Soft	move	No
												Protocol	notes
												Plate	type:
												Name	of	the	plate	type	96	General
												Number	of	rows	8
												Number	of	columns	12
												Number	of	the	wells	in	the	plate	96
												Height	of	the	plate	14.35	mm
												Diameter	of	the	well	6.5	mm
												Volume	of	the	well	300	µl
												Coordinates	of	corners:
												96	General
												14.38	mm	x------------------------------------------------------	x	113.38	mm
												11.24	mm	11.24	mm
												14.38	mm	x------------------------------------------------------	x	113.38	mm
												74.24	mm	74.24	mm
												Platemap:
												Plate	1
													1	2	3	4	5	6	7	8	9	10	11	12
												A
												B	-	-	-	-	-	-	-	-
												C	-	-	-	-	-	-	-	-
												D	-	-	-	-	-	-	-	-
												E	-	-	-	-	-	-	-	-
												F	-	-	-	-	-	-	-	-
												G	-	-	-	-	-	-	-	-
												H
													-	-	Undefined
												Calculations:
												Plate	1
													Formula	index	Calc	1
													Formula	name	Crosstalk	correction
													Formula	Crosstalk	correction	where	Measurement:	A
												Auto	export	parameters:
												Export	format	Plate5
												Picture	No
												Add	plate	number	to	the	file	name	Yes
												Each	plate	to	separate	file	No
												Field	separator	to	use	System
												File	name	format	<DefaultDataFolder>\<Date>\<ProtocolName>_<AssayID>.csv
												Exported	data	MeasA:Result	Calc1:Crosstalk	correction
												Operations:
												Plate	1
													Measurement
													Meas	A
													Tech	Luminescense
												Measurements:
												Meas	A
												Measurement	height	0.1	mm
												Measurement	time	0.1	s
												CT	0	%
												Last	edited	2011-01-01
												Last	edited	by	Installation
												Factory	preset	Yes
												Instrument:
												Serial	number	23900105
												Nickname	EnSpire
												Normalization:
												Exported	with	EnSpire	Workstation	version	4.01.3006.73
