# Supplementary material for: Histamine signaling and metabolism identify potential biomarkers and therapies for lymphangioleiomyomatosis
Source: EMBO Mol Med. 2021 Aug 11;13(9):e13929. doi: 10.15252/emmm.202113929 (PMC8422079; doi:10.15252/emmm.202113929)
Supplement: Supplementary file 8 — Source Data for Figure 5 [file EMMM-13-e13929-s006.zip › EMM-2021-13929_Fig5/EMM-2021-13929_Fig5F/EMM-2021-13929_Fig5F.xlsx]

## Sheet: 5F
Cell viability inhibition by loratadine alone (from 0 to 100 mM) or combined with everolimus (fixed to 20 nM)
	Loratadine MEF Tsc2 +/+			Loratadine MEF Tsc2 -/-			Loratadine + Everolimus (20 nM) MEF Tsc2 +/+			Loratadine + Everolimus (20 nM) MEF Tsc2 -/-
Loratadine (mM)	Replicate 1	Replicate 2	Replicate 3	Replicate 1	Replicate 2	Replicate 3	Replicate 1	Replicate 2	Replicate 3	Replicate 1	Replicate 2	Replicate 3
0	97.6267	96.782	105.591	102.9	94.7667	102.333	104.68	95.3202	95.8128	102.689	97.311	101.674
0.1	95.4545	NA	95.0925	102.617	106.116	106.967	68.3498	73.1527	72.537	45.7636	48.8077	48.8077
10	80.008	89.1794	86.0418	95.0504	95.9016	90.5107	72.2906	61.2069	61.4532	42.2121	41.6033	39.6753
25	43.926	43.3226	48.391	48.4237	52.396	49.6532	44.4581	41.9951	38.0542	33.1811	33.6885	35.0076
50	24.0145	23.7731	24.0145	18.6318	19.2938	19.3884	25.2463	25	25.7389	20.7002	21.7149	21.8163
100	22.9284	22.4457	23.1698	18.3481	18.7264	18.6318	23.6453	24.5074	25.2463	20.3957	19.9899	21.9178
	Everolimus 20 nM
	Replicate 1	Replicate 2	Replicate 3
MEF Tsc2 +/+	72.9064	75.4926	65.2709
MEF Tsc2 -/-	44.6474	51.9533	54.0842
