# Supplementary material for: Histamine signaling and metabolism identify potential biomarkers and therapies for lymphangioleiomyomatosis
Source: EMBO Mol Med. 2021 Aug 11;13(9):e13929. doi: 10.15252/emmm.202113929 (PMC8422079; doi:10.15252/emmm.202113929)
Supplement: Supplementary file 8 — Source Data for Figure 5 [file EMMM-13-e13929-s006.zip › EMM-2021-13929_Fig5/EMM-2021-13929_Fig5H/EMM-2021-13929_Fig5H.xlsx]

## Sheet: 5H
Viability of MEFs exposed to DMEM 10% or 0.5% FBS with or without L-histidine
	DMEM 10% FBS without L-histidine						DMEM 10% FBS with L-histidine
	Replicate 1	Replicate 2	Replicate 3	Replicate 4	Replicate 5	Replicate 6	Replicate 1	Replicate 2	Replicate 3	Replicate 4	Replicate 5	Replicate 6
MEF Tsc2 +/+	84.1287	103.524	102.477	105.514	102.544	109.871	79.9531	106.822	104.052	102.358	97.0515	109.764
MEF Tsc2 -/-	93.8602	86.7942	91.2332	87.839	77.508	73.5894	112.156	103.294	95.1191	107.04	105.213	77.1767
	DMEM 0.5% FBS without L-histidine						DMEM 0.5% FBS with L-histidine
	Replicate 1	Replicate 2	Replicate 3	Replicate 4	Replicate 5	Replicate 6	Replicate 1	Replicate 2	Replicate 3	Replicate 4	Replicate 5
MEF Tsc2 +/+	116.293	117.185	93.1958	116.769	98.9644	95.7652	107.692	97.1028	102.125	93.0797	NA
MEF Tsc2 -/-	88.5465	72.1524	78.4045	84.7184	76.6723	71.7653	96.6008	101.275	107.987	106.339	87.7979
