# Supplementary material for: Histamine signaling and metabolism identify potential biomarkers and therapies for lymphangioleiomyomatosis
Source: EMBO Mol Med. 2021 Aug 11;13(9):e13929. doi: 10.15252/emmm.202113929 (PMC8422079; doi:10.15252/emmm.202113929)
Supplement: Supplementary file 8 — Source Data for Figure 5 [file EMMM-13-e13929-s006.zip › EMM-2021-13929_Fig5/EMM-2021-13929_Fig5D/EMM-2021-13929_Fig5D.xlsx]

## Sheet: 5D
Users 2019-11-15 15h39m30s			HRH1
Lane	Band No.	Adj. Volume (Int)	Volume (Int)				Ratio HRH1/Vinculin				Ratio SLC22A3/Vinculin
1	1	3992744	4904032			MEF Tsc2 +/+ 10% FBS DMSO	1.29811	1		MEF Tsc2 +/+ 10% FBS DMSO	0.13714	1
1	2	7486752	8727936	13631968		MEF Tsc2 +/+ 10% FBS Everolimus	2.25521	1.7373		MEF Tsc2 +/+ 10% FBS Everolimus	0.360507	2.62875
2	1	5553800	8187200			MEF Tsc2 -/- 10% FBS DMSO	1.43265	1.10364		MEF Tsc2 -/- 10% FBS DMSO	0.885519	6.45705
2	2	7883000	10557900	18745100		MEF Tsc2 -/- 10% FBS Everolimus	0.865496	0.666734		MEF Tsc2 -/- 10% FBS Everolimus	0.5119	3.73269
3	1	4002960	8750040			MEF Tsc2 +/+ 0,5% FBS DMSO	0.954093	1		MEF Tsc2 +/+ 0,5% FBS DMSO	0.166657	1
3	2	4509780	10560840	19310880		MEF Tsc2 +/+ 0,5% FBS Everolimus	0.747347	0.783306		MEF Tsc2 +/+ 0,5% FBS Everolimus	0.209246	1.25555
4	1	3913504	7327936			MEF Tsc2 -/- 0,5% FBS DMSO	3.20416	3.35834		MEF Tsc2 -/- 0,5% FBS DMSO	1.13916	6.83539
4	2	3004736	6174280	13502216		MEF Tsc2 -/- 0,5% FBS Everolimus	1.96726	2.06192		MEF Tsc2 -/- 0,5% FBS Everolimus	0.455656	2.7341
5	1	3044826	5640492
5	2	3896235	6359490	11999982
6	1	2295860	4339226
6	2	1228660	3545082	7884308
7	1	9799191	16794453
7	2	12826245	19846395	36640848
8	1	12846384	20728386
8	2	11092842	17770536	38498922
Users 2019-11-21 17h26m55s			Vinculin		Users 2019-11-21 17h26m55s		Vinculin
Lane	Adj. Volume (Int)	Volume (Int)			Lane	Adj. Volume (Int)	Volume (Int)
1	10158876	12577369			1	8134917	10501367
2	8366112	10549728			2	5923598	8311903
3	9082985	11435382			3	9307648	13479172
4	15310557	19569771			4	13414459	15600550
					5	10729776	13513296
					6	8455920	11000616
					7	9004592	11451470
					8	14277935	16712543
Users 2020-06-11 13h24m37s			SLC22A3
Lane	Adj. Volume (Int)	Volume (Int)
1	387903	1440156
2	1327453	2996498
3	8614690	11936057
4	5929245	7985925
5	1189552	2252082
6	914094	2301833
7	9995454	13045104
8	3912304	7615168
