# Supplementary material for: Histamine signaling and metabolism identify potential biomarkers and therapies for lymphangioleiomyomatosis
Source: EMBO Mol Med. 2021 Aug 11;13(9):e13929. doi: 10.15252/emmm.202113929 (PMC8422079; doi:10.15252/emmm.202113929)
Supplement: Supplementary file 8 — Source Data for Figure 5 [file EMMM-13-e13929-s006.zip › EMM-2021-13929_Fig5/EMM-2021-13929_Fig5A-C/EMM-2021-13929_Fig5A-C.xlsx]

## Sheet: 5A
	Relative concentration (peak area)
	MEF Tsc2 +/+					MEF Tsc2 -/-
	Replicate 1	Replicate 2	Replicate 3	Replicate 4	Replicate 5	Replicate 1	Replicate 2	Replicate 3	Replicate 4	Replicate 5
Histamine	7.47	10.6	24.79	22.49	7.76	3.14	3.5	1.95	4.47	3.55
MIAA	55.94	66.48	48.48	72.48	52.77	73.75	69.39	56.23	72.3	66.47

## Sheet: 5B
	Proportion of labeled metabolites
		Histamine					N-methylhistamine					MIAA
		Replicate 1	Replicate 2	Replicate 3	Replicate 4	Replicate 5	Replicate 1	Replicate 2	Replicate 3	Replicate 4	Replicate 5	Replicate 1	Replicate 2	Replicate 3	Replicate 4	Replicate 5
	MEF Tsc2 +/+	92.5888	50.7929	72.1021	97.8644	95.2492	72.475	62.7419	51.6621	89.3158	74.202	15.7837	10.8204	7.23854	12.6847	10.0538
	MEF Tsc2 -/-	49.0368	43.7835	58.8365	64.641	47.1139	89.0405	86.333	81.9897	82.8676	76.819	35.6172	26.9686	34.3429	37.3071	26.2937
	Measures of labeled (*) and unlabeled metabolites (raw data)
	MEF Tsc2 +/+ histamine	MEF Tsc2 -/- histamine	MEF Tsc2 +/+ histamine*	MEF Tsc2 -/- histamine*	MEF Tsc2 +/+ MIAA	MEF Tsc2 -/- MIAA	MEF Tsc2 +/+ MIAA*	MEF Tsc2 -/- MIAA*	MEF Tsc2 +/+ N-​methylhistamine	MEF Tsc2 -/- N-​methylhistamine	MEF Tsc2 +/+ N-​methylhistamine*	MEF Tsc2 -/- N-​methylhistamine*
Replicate 1	1486	9720	18563	9352	2161	1314	405	727	5619	7869	14795	63933
Replicate 2	11442	9396	11811	7318	2506	1936	304	715	8778	7810	14782	49336
Replicate 3	7329	4716	18943	6740	2691	1285	210	672	11635	9201	12435	41886
Replicate 4	301	4340	13776	7934	2065	1144	300	681	2862	11044	23929	53419
Replicate 5	755	6809	15129	6066	1610	1643	180	586	4461	13082	12830	43353

## Sheet: 5C
	Histamine (peak area)			MIAA (peak area)
	MEF Tsc2 -/- DMSO	MEF Tsc2 -/- rapamycin	Fold change	MEF Tsc2 -/- DMSO	MEF Tsc2 -/- rapamycin	Fold change
Replicate 1	350	718	2.05143	7069	5662	0.800962
Replicate 2	195	502	2.57436	7256	5720	0.788313
Replicate 3	447	1259	2.81655	6736	6291	0.933937
Replicate 4	355	859	2.41972	7734	5822	0.75278
Independent assay	Histamine (peak area)
MEF Tsc2 +/+ replicate 1	49505
MEF Tsc2 +/+ replicate 2	46461
MEF Tsc2 +/+ replicate 3	46282
MEF Tsc2 +/+ rapamycin replicate 1	45832
MEF Tsc2 +/+ rapamycin replicate 2	46600
MEF Tsc2 +/+ rapamycin replicate 3	54219
MEF Tsc2 -/- replicate 1	46935
MEF Tsc2 -/- replicate 2	49214
MEF Tsc2 -/- replicate 3	51594
MEF Tsc2 -/- rapamycin replicate 1	51151
MEF Tsc2 -/- rapamycin replicate 2	67413
MEF Tsc2 -/- rapamycin replicate 3	51271
