# Supplementary material for: Histamine signaling and metabolism identify potential biomarkers and therapies for lymphangioleiomyomatosis
Source: EMBO Mol Med. 2021 Aug 11;13(9):e13929. doi: 10.15252/emmm.202113929 (PMC8422079; doi:10.15252/emmm.202113929)
Supplement: Supplementary file 9 — Source Data for Figure 6 [file EMMM-13-e13929-s010.zip]

Archive with 62 entries (43 files):
- EMM-2021-13929_Fig6/
- EMM-2021-13929_Fig6/EMM-2021-13929_Fig6A/
- EMM-2021-13929_Fig6/EMM-2021-13929_Fig6A/EMM-2021-13929_Fig6A.xlsx
- __MACOSX/
- __MACOSX/EMM-2021-13929_Fig6/
- __MACOSX/EMM-2021-13929_Fig6/EMM-2021-13929_Fig6A/
- __MACOSX/EMM-2021-13929_Fig6/EMM-2021-13929_Fig6A/._EMM-2021-13929_Fig6A.xlsx
- __MACOSX/EMM-2021-13929_Fig6/._EMM-2021-13929_Fig6A
- EMM-2021-13929_Fig6/EMM-2021-13929_Fig6F/
- EMM-2021-13929_Fig6/EMM-2021-13929_Fig6F/.DS_Store
- __MACOSX/EMM-2021-13929_Fig6/EMM-2021-13929_Fig6F/
- __MACOSX/EMM-2021-13929_Fig6/EMM-2021-13929_Fig6F/._.DS_Store
- EMM-2021-13929_Fig6/EMM-2021-13929_Fig6F/EMM-2021-13929_Fig6F.xlsx
- __MACOSX/EMM-2021-13929_Fig6/EMM-2021-13929_Fig6F/._EMM-2021-13929_Fig6F.xlsx
- __MACOSX/EMM-2021-13929_Fig6/._EMM-2021-13929_Fig6F
- EMM-2021-13929_Fig6/EMM-2021-13929_Fig6H/
- EMM-2021-13929_Fig6/EMM-2021-13929_Fig6H/.DS_Store
- __MACOSX/EMM-2021-13929_Fig6/EMM-2021-13929_Fig6H/
- __MACOSX/EMM-2021-13929_Fig6/EMM-2021-13929_Fig6H/._.DS_Store
- EMM-2021-13929_Fig6/EMM-2021-13929_Fig6H/EMM-2021-13929_Fig6H.xlsx
- __MACOSX/EMM-2021-13929_Fig6/EMM-2021-13929_Fig6H/._EMM-2021-13929_Fig6H.xlsx
- __MACOSX/EMM-2021-13929_Fig6/._EMM-2021-13929_Fig6H
- EMM-2021-13929_Fig6/EMM-2021-13929_Fig6I/
- EMM-2021-13929_Fig6/EMM-2021-13929_Fig6I/.DS_Store
- __MACOSX/EMM-2021-13929_Fig6/EMM-2021-13929_Fig6I/
- __MACOSX/EMM-2021-13929_Fig6/EMM-2021-13929_Fig6I/._.DS_Store
- EMM-2021-13929_Fig6/EMM-2021-13929_Fig6I/EMM-2021-13929_Fig6I.xlsx
- __MACOSX/EMM-2021-13929_Fig6/EMM-2021-13929_Fig6I/._EMM-2021-13929_Fig6I.xlsx
- __MACOSX/EMM-2021-13929_Fig6/._EMM-2021-13929_Fig6I
- EMM-2021-13929_Fig6/EMM-2021-13929_Fig6G/
- EMM-2021-13929_Fig6/EMM-2021-13929_Fig6G/.DS_Store
- __MACOSX/EMM-2021-13929_Fig6/EMM-2021-13929_Fig6G/
- __MACOSX/EMM-2021-13929_Fig6/EMM-2021-13929_Fig6G/._.DS_Store
- EMM-2021-13929_Fig6/EMM-2021-13929_Fig6G/EMM-2021-13929_Fig6G.xlsx
- __MACOSX/EMM-2021-13929_Fig6/EMM-2021-13929_Fig6G/._EMM-2021-13929_Fig6G.xlsx
- __MACOSX/EMM-2021-13929_Fig6/._EMM-2021-13929_Fig6G
- EMM-2021-13929_Fig6/.DS_Store
- __MACOSX/EMM-2021-13929_Fig6/._.DS_Store
- EMM-2021-13929_Fig6/EMM-2021-13929_Fig6B-C/
- EMM-2021-13929_Fig6/EMM-2021-13929_Fig6B-C/.DS_Store
- __MACOSX/EMM-2021-13929_Fig6/EMM-2021-13929_Fig6B-C/
- __MACOSX/EMM-2021-13929_Fig6/EMM-2021-13929_Fig6B-C/._.DS_Store
- EMM-2021-13929_Fig6/EMM-2021-13929_Fig6B-C/EMM-2021-13929_Fig6B-C.pptx
- __MACOSX/EMM-2021-13929_Fig6/EMM-2021-13929_Fig6B-C/._EMM-2021-13929_Fig6B-C.pptx
- EMM-2021-13929_Fig6/EMM-2021-13929_Fig6B-C/EMM-2021-13929_Fig6B-C.xlsx
- __MACOSX/EMM-2021-13929_Fig6/EMM-2021-13929_Fig6B-C/._EMM-2021-13929_Fig6B-C.xlsx
- __MACOSX/EMM-2021-13929_Fig6/._EMM-2021-13929_Fig6B-C
- EMM-2021-13929_Fig6/EMM-2021-13929_Fig6E/
- EMM-2021-13929_Fig6/EMM-2021-13929_Fig6E/.DS_Store
- __MACOSX/EMM-2021-13929_Fig6/EMM-2021-13929_Fig6E/
- __MACOSX/EMM-2021-13929_Fig6/EMM-2021-13929_Fig6E/._.DS_Store
- EMM-2021-13929_Fig6/EMM-2021-13929_Fig6E/EMM-2021-13929_Fig6E.xlsx
- __MACOSX/EMM-2021-13929_Fig6/EMM-2021-13929_Fig6E/._EMM-2021-13929_Fig6E.xlsx
- __MACOSX/EMM-2021-13929_Fig6/._EMM-2021-13929_Fig6E
- EMM-2021-13929_Fig6/EMM-2021-13929_Fig6D/
- EMM-2021-13929_Fig6/EMM-2021-13929_Fig6D/.DS_Store
- __MACOSX/EMM-2021-13929_Fig6/EMM-2021-13929_Fig6D/
- __MACOSX/EMM-2021-13929_Fig6/EMM-2021-13929_Fig6D/._.DS_Store
- EMM-2021-13929_Fig6/EMM-2021-13929_Fig6D/EMM-2021-13929_Fig6D.xlsx
- __MACOSX/EMM-2021-13929_Fig6/EMM-2021-13929_Fig6D/._EMM-2021-13929_Fig6D.xlsx
- __MACOSX/EMM-2021-13929_Fig6/._EMM-2021-13929_Fig6D
- __MACOSX/._EMM-2021-13929_Fig6
