# Supplementary material for: Histamine signaling and metabolism identify potential biomarkers and therapies for lymphangioleiomyomatosis
Source: EMBO Mol Med. 2021 Aug 11;13(9):e13929. doi: 10.15252/emmm.202113929 (PMC8422079; doi:10.15252/emmm.202113929)
Supplement: Supplementary file 9 — Source Data for Figure 6 [file EMMM-13-e13929-s010.zip › EMM-2021-13929_Fig6/EMM-2021-13929_Fig6A/EMM-2021-13929_Fig6A.xlsx]

## Sheet: 6A
	MIAA (peak area)
105K Tsc2 -/- tumor C57BL6 1	16427
105K Tsc2 -/- tumor C57BL6 2	25293
105K Tsc2 -/- tumor C57BL6 3	20394
105K Tsc2 -/- tumor C57BL6 4	17722
105K Tsc2 -/- tumor C57BL6 5	8762
105K Tsc2 -/- tumor C57BL6 6	9622
Control C57BL6 1	5703
Control C57BL6 2	8055
Control C57BL6 3	6851
Control C57BL6 4	5121
Control C57BL6 5	6809
