# Supplementary material for: Histamine signaling and metabolism identify potential biomarkers and therapies for lymphangioleiomyomatosis
Source: EMBO Mol Med. 2021 Aug 11;13(9):e13929. doi: 10.15252/emmm.202113929 (PMC8422079; doi:10.15252/emmm.202113929)
Supplement: Supplementary file 9 — Source Data for Figure 6 [file EMMM-13-e13929-s010.zip › EMM-2021-13929_Fig6/EMM-2021-13929_Fig6F/EMM-2021-13929_Fig6F.xlsx]

## Sheet: 6F
			2019-08-23						2019-08-30						2019-09-05						2019-09-10						2019-09-16
			Right			Left			Right			Left			Right			Left			Right			Left			Right			Left
Cage	Animal	Treatment	L	W	VOL	L	W	VOL	L	W	VOL	L	W	VOL	L	W	VOL	L	W	VOL	L	W	VOL	L	W	VOL	L	W	VOL	L	W	VOL
A	1	plko	8.41	5.7	136.62	6.1	4.49	61.4883	9.62	7.15	245.899	7.09	4.87	84.0764	11.26	9.08	464.173	8.78	6.53	187.194	12.37	10.69	706.798	11.47	8.01	367.958	14.94	12.16	1104.56	13.6	10.82	796.092
A	3	shHRH1-07	5.17	4.01	41.5671	7.8	3.97	61.4675	4.58	4.06	37.7474	8.1	4.98	100.442	5.27	4.85	61.9818	8.76	5.34	124.898	6.61	5.29	92.4875	10.29	6.67	228.895	8.32	5.2	112.486	10.92	7.42	300.608
B	2	plko	4.59	3.48	27.7934				5.94	4.47	59.3433				8.19	5.43	120.741				9.38	5.85	160.504				12.41	7.67	365.033
B	4	shHRH1-07	7.33	5.34	104.51	6.01	4.11	50.7608	9.52	6.28	187.727	7.01	5.03	88.6797	11	6.85	258.074	8.14	5.88	140.718	13.08	8.02	420.655	9.58	7.34	258.064	13.67	8.14	452.884			0
C	3	plko	2	2	4	4.44	3.43	26.1181	3	3	13.5	5.15	4.89	61.5737	6.5	3.97	51.2229	5.91	5.42	86.8073	7.68	5.31	108.273	6.95	6.6	151.371	9.4	6.24	183.007	8.92	8	285.44
C	5	shHRH1-07	5.44	4.4	52.6592	5.51	3.65	36.7035	5.4	4.75	60.9188	5.6	4.38	53.7163	7.49	5.3	105.197	6.23	4.43	61.1316	9.32	7.49	261.426	7.98	5.23	109.138	11.13	10.34	594.985	9.62	7.26	253.524
C	5	shHRH1-07																7.35	3.43	43.236				9.34	4.62	99.6783				11.04	5.9	192.151
D	4	plko	5.56	4.48	55.7957	6.29	4.25	56.8066	8.64	4.39	83.2555	7.58	5.57	117.584	12.4	6.71	279.149	9.21	6.8	212.935	15.63	7.46	434.917	10.74	8.39	378.006	17.22	10	861	12.23	9.24	522.084
E	1	shHRH1-07	5.41	4.74	60.7749	5.17	4.4	50.0456	5.94	5.57	92.144	7.69	6.05	140.737	7.2	6.36	145.619	10.1	6.81	234.199	7.76	6.52	164.94	10.98	7.78	332.301	9.02	8.89	356.435	13.21	9.1	546.96
F	1	shHRH1-07	8.1	4.64	87.1949	4.72	3.48	28.5805	9.52	5.86	163.456	6.82	4.33	63.9337	11.01	6.46	229.732	8.82	4.79	101.183	12.42	8.68	467.876	10.84	6.52	230.406	12.42	10.65	704.354	14.16	7.11	357.909
F	4	shHRH1-07	5.38	3.99	42.8251	6.99	3.45	41.5992	8.61	4.12	73.0748	7.51	3.95	58.5874	8.15	4.94	99.4447	8.34	4.54	85.9504	10.38	6.46	216.587	10.75	5.15	142.558	13.21	8.44	470.498	11.57	6.07	213.148
F	4	shHRH1-07							3	3	13.5				9.75	3.43	57.3539				10.55	4.54	108.726				11.95	6.38	243.209
TM	REPLICATE	0	7	14	19	25					TM	REPLICATE	0	7	14	19	25				AVERAGE
pLKO HRH1	A1R	136.62	245.899	464.173	706.798	1104.56					pLKO HRH1	A1R	100	179.987	339.754	517.344	808.485					DAY OF TREATMENT
	B2R	27.7934	59.3433	120.741	160.504	365.033						B2R	100	213.516	434.423	577.489	1313.38				TM	0	7	14	19	25
	C3R	4	13.5	51.2229	108.273	183.007						C3R	NA	NA	NA	NA	NA				pLKO HRH1	100	187.033	381.021	619.621	1161.94
	C4R	55.7957	83.2555	279.149	434.917	861						C4R	100	149.215	500.306	779.482	1543.13				sh HRH1 07	100	168.837	250.557	452.181	760.376
	A1L	61.4883	84.0764	187.194	367.958	796.092						A1L	100	136.736	304.438	598.42	1294.71
	C3L	26.1181	61.5737	86.8073	151.371	285.44						C3L	100	235.751	332.365	579.564	1092.88
	D4L	56.8066	117.584	212.935	378.006	522.084						D4L	100	206.991	374.843	665.426	919.056
sh HRH1 07	A3R	41.5671	37.7474	61.9818	92.4875	112.486					sh HRH1 07	A3R	100	90.811	149.113	222.502	270.614
	B4R	104.51	187.727	258.074	420.655	452.884						B4R	100	179.626	246.938	402.504	433.342
	C5R	52.6592	60.9188	105.197	261.426	594.985						C5R	100	115.685	199.77	496.45	1129.88
	E1R	60.7749	92.144	145.619	164.94	356.435						E1R	100	151.615	239.603	271.396	586.484				SEM
	F1R	87.1949	163.456	229.732	467.876	704.354						F1R	100	187.461	263.47	536.587	807.793				DAY OF TREATMENT
	F4R1	42.8251	73.0748	99.4447	216.587	470.498						F4R1	100	170.636	232.211	505.748	1098.65					DAY OF TREATMENT
	F4R2		13.5	57.3539	108.726	243.209						F4R2	NA	NA	NA	NA	NA				TM	0	7	14	19	25
	A3L	61.4675	100.442	124.898	228.895	300.608						A3L	100	163.406	203.194	372.384	489.052				pLKO HRH1	0	14.6217	27.8025	34.6176	103.449
	B4L	50.7608	88.6797	140.718	258.064							B4L	100	174.701	277.218	508.393	0				sh HRH1 07	2.14237e-15	14.2139	25.1396	48.8903	101.031
	C5L1	36.7035	53.7163	61.1316	109.138	253.524						C5L1	100	146.352	166.555	297.351	690.734
	C5L2			43.236	99.6783	192.151						C5L2	NA	NA	NA	NA	NA
	E1L	50.0456	140.737	234.199	332.301	546.96						E1L	100	281.217	467.972	663.996	1092.92
	F1L	28.5805	63.9337	101.183	230.406	357.909						F1L	100	223.697	354.029	806.165	1252.28
	F4L	41.5992	58.5874	85.9504	142.558	213.148						F4L	100	140.838	206.615	342.695	512.384					Contrast	Df	P value	Diiference	Wilcoxon P value
																				Control vs shHRH1		-19	15.8	0.03	-422	0.02
