# Supplementary material for: Histamine signaling and metabolism identify potential biomarkers and therapies for lymphangioleiomyomatosis
Source: EMBO Mol Med. 2021 Aug 11;13(9):e13929. doi: 10.15252/emmm.202113929 (PMC8422079; doi:10.15252/emmm.202113929)
Supplement: Supplementary file 9 — Source Data for Figure 6 [file EMMM-13-e13929-s010.zip › EMM-2021-13929_Fig6/EMM-2021-13929_Fig6H/EMM-2021-13929_Fig6H.xlsx]

## Sheet: 6H
			2020-06-15						2020-06-17						2020-06-19						2020-06-22						2020-06-24						2020-06-26						2020-06-29						2020-07-01
			Right			Left			Right			Left			Right			Left			Right			Left			Right			Left			Right			Left			Right			Left			Right			Left
Cage	Animal	Treatment	L	W	VOL	L	W	VOL	L	W	VOL	L	W	VOL	L	W	VOL	L	W	VOL	L	W	VOL	L	W	VOL	L	W	VOL	L	W	VOL	L	W	VOL	L	W	VOL	L	W	VOL	L	W	VOL	L	W	VOL	L	W
A	1	Low L-His diet	6.11	3.62	40.0339	4.48	3.79	32.1756	6.5	3.85	48.1731	6.47	3.89	48.9523	6.76	4.04	55.167	6.73	4.22	59.9253	6.75	4.21	59.8188	6.99	4.79	80.1896	6.91	4.79	79.2719	7.6	5.23	103.941	6.93	4.87	82.1791	8.13	4.76	92.1031	7.09	4.8	81.6768	8.35	4.58	87.5765	7.3	4.86	86.2115	8.5	5.43
A	2	Low L-His diet	5.96	4.27	54.334	4.57	3.36	25.7967	7	4.48	70.2464	4.67	3.36	26.3612	7.23	4.66	78.5019	4.67	3.42	27.3111	7.33	4.78	83.7394	4.44	3.15	22.028	7.96	5.32	112.644	4.37	3.02	19.9281	9.28	5.78	155.015	4.33	3.26	23.0088	10.24	6.09	189.891	4.46	3.38	25.4764	10.35	6.57	223.378	4.59	3.21
A	3	Low L-His diet	4.6	4.18	40.1865	5.53	4.93	67.203	4.83	4.78	55.1789	5.75	5.44	85.0816	5.17	5	64.625	6.42	6.07	118.272	6.05	5.46	90.1801	7.34	6.4	150.323	6.79	6.41	139.494	7.87	6.67	175.064	7.52	6.67	167.278	8.43	7.06	210.091	8.03	7.07	200.689	9.14	7.61	264.658	8.93	7.29	237.288	9.54	7.94
A	4	Low L-His diet	4.58	4.02	37.0073	5.77	4.75	65.0928	4.87	4.85	57.2773	6.07	5.16	80.8087	5.35	4.86	63.1824	6.6	5.64	104.972	5.66	5	70.75	7.11	6.42	146.524	5.95	5.39	86.43	7.23	7.09	181.719	5.85	5.68	94.3675	7.89	7.73	235.725	6.27	5.87	108.022	8.11	7.96	256.931	6.48	6.35	130.645	8.76	8.44
A	5	Low L-His diet	3.93	3.09	18.762	5.54	3.71	38.1266	4.01	2.93	17.2127	5.53	4.25	49.9428	4.25	2.98	18.8708	6.21	4.44	61.2107	4.71	3.07	22.1956	6.29	5.2	85.0408	4.75	3.36	26.8128	6.61	5.58	102.906	4.63	3.44	27.3948	6.99	5.82	118.384	4.82	3.44	28.519	7.01	5.79	117.502	4.89	3.71	33.6532	7.15	6.1
B	1	Low L-His diet	4.6	4.19	40.379	5.72	4.51	58.1727	4.85	4.27	44.2148	5.96	4.89	71.2581	5.33	4.68	58.3699	6.02	5.19	81.0777	5.53	4.88	65.8468	6.58	5.2	88.9616	5.52	5.28	76.9444	6.71	5.87	115.603	5.68	5.67	91.3029	7.33	6.02	132.821	6.35	5.98	113.539	7.83	6.68	174.697	6.57	6.16	124.651	7.9	6.78
B	2	Low L-His diet	6.18	4.51	62.8509	4.64	3.98	36.7497	6.22	4.61	66.094	5.7	3.56	36.1198	6.85	4.95	83.9211	6.07	4.36	57.6941	7.2	5.11	94.0036	6.24	4.38	59.8553	7.52	5.85	128.677	7.28	4.54	75.0262	7.68	5.82	130.07	8.13	5.54	124.761	7.72	6.03	140.353	8.21	5.82	139.046	7.88	6.39	160.878	8.4	5.7
B	3	Low L-His diet	5.64	4.34	53.1164				6.06	4.47	60.5421				6.22	4.69	68.4079				6.56	5.34	93.5312				6.73	5.7	109.329				6.83	5.71	111.343				6.85	5.87	118.015				7.12	6.17	135.525
B	4	Low L-His diet	5.51	4.4	53.3368	5.38	4.2	47.4516	5.74	4.78	65.5749	5.4	4.77	61.4328	6.18	5.17	82.5923	6.07	5.15	80.4958	6.92	5.89	120.035	6.65	5.47	99.487	7.29	6.5	154.001	7.29	6.32	145.59	7.67	6.47	160.537	7.89	6.66	174.983	8.05	6.83	187.762	8.1	6.82	188.375	8.27	7.08	207.273	8.34	6.98
B	5	Low L-His diet	5.59	4.72	62.2681	4.61	2.86	18.854	6.17	4.79	70.7825	4.53	3.13	22.19	6.65	5.71	108.409	4.8	3.35	26.934	7.71	6.98	187.817	5.17	3.44	30.5899	8.18	7.62	237.483	5.22	3.58	33.4508	8.63	8.09	282.409	5.32	3.81	38.6128	8.82	7.91	275.925	5.64	3.87	42.2349	9.16	8.08	299.012	5.91	3.83
C	1	Control diet	6.09	4.13	51.9383	5.84	4.91	70.3957	6.48	4.75	73.1025	6.53	5.66	104.596	6.9	4.94	84.1924	7.21	6.2	138.576	7.64	5.09	98.9689	8.28	7.05	205.768	8.01	5.44	118.522	9.55	7.47	266.449	9.06	6.1	168.561	9.83	8.01	315.347	9.5	6.21	183.179	10.66	8.28	365.416	9.93	6.47	207.839	11.26	8.69
C	2	Control diet	6.85	5.29	95.8455	5.9	5.28	82.2413	7.36	5.54	112.945	6.51	5.67	104.645	8.31	5.78	138.812	7.22	6.4	147.866	10.4	6.3	206.388	8.01	7.18	206.467	12.17	7.84	374.018	9.18	8	293.76	12.61	7.99	402.512	9.71	8.15	322.481	13.51	8.4	476.633	10.11	8.73	385.256	14.66	8.98	591.094	10.95	9.16
C	3	Control diet	6.19	5	77.375	6.54	4.65	70.7056	7.06	5.37	101.794	6.99	5.67	112.36	7.62	5.53	116.513	7.63	6.25	149.023	8.23	5.63	130.433	7.87	7.24	206.263	9.2	6.62	201.592	8.94	7.58	256.83	9.54	7.19	246.59	9.49	8.43	337.203	10.13	7.2	262.57	10.09	8.7	381.856	9.26	6.41	190.238	10.56	9.55
C	4	Control diet	4.51	4.3	41.6949	6.8	4.9	81.634	4.87	4.63	52.1989	7	5.36	100.554	5.55	5.41	81.219	7.77	6.2	149.339	6.66	6.57	143.739	8.45	6.83	197.092	7.9	7.31	211.073	9.31	7.52	263.242	9.09	8.55	332.251	10.26	7.9	320.163
C	5	Control diet	6.21	5.4	90.5418	5.05	3.89	38.2086	6.58	6.38	133.917	5.13	4.02	41.4514	7.44	7.4	203.707	5.54	4.23	49.5633	8.6	8.09	281.427	6.07	4.94	74.0649	9.26	8.69	349.64	6.5	5.15	86.1981	9.89	9.29	426.774	6.84	5.72	111.897	10.36	9.55	472.429	7.58	5.92	132.826	10.99	10.11	561.655	7.93	6.57
D	1	Control diet	6.64	4.07	54.9955	5.5	4.14	47.1339	6.54	4.11	55.2372	6.04	4.72	67.2808	6.47	4.39	62.3452	6.82	5.45	101.286	6.83	4.76	77.3757	7.8	5.82	132.102	7.12	5.18	95.5233	9.71	6.42	200.106	7.52	5.45	111.681	10.8	7.42	297.305	8.19	6.09	151.876	11.09	8.09	362.91	8.28	6.67	184.184	13.37	8.58
D	2	Control diet	6.84	4.74	76.8392	6.63	4.8	76.3776	6.94	5.21	94.19	6.27	5.11	81.8614	7.87	5.69	127.4	6.34	5.63	100.479	8.72	6.64	192.231	7.08	6.8	163.69	9.27	7.41	254.499	8.01	7.45	222.288	10.42	7.67	306.499	8.55	8.32	295.926	11.58	8.32	400.798	9.64	9.08	397.392	12.07	8.58	444.275	9.94	9.82
D	3	Control diet	5.85	4.85	68.8033	6.14	3.39	35.2807	6.84	5.58	106.486	6.78	4.13	57.8229	7.84	6.39	160.062	7.43	4.42	72.5777	8.63	7.6	249.234	8.6	4.66	93.3771	9.61	8.81	372.945	9.25	4.71	102.601	10.13	9.31	439.014	9.98	5.55	153.704	11.15	9.76	531.061	11.3	5.45	167.819	11.43	10.6	642.137	11.37	5.88
D	4	Control diet	4.23	3.55	26.6543				4.97	3.55	31.3172				5.52	4.16	47.7635				5.9	5.3	82.8655				6.75	4.57	70.4865				6.99	4.89	83.5728				7.28	5.51	110.511				7.65	5.66	122.536
D	5	Control diet	6.83	5.35	97.7458	5.72	5.57	88.7312	7.34	6.11	137.009	7.37	6.9	175.443	8.59	6.97	208.655	7.92	7.49	222.156	9.84	7.67	289.438	9.5	7.68	280.166	10.41	8.4	367.265	10.52	8.48	378.249	11.62	8.54	423.733	10.67	8.99	431.175	12.29	9.79	588.962	10.94	9.78	523.197	13.03	9.42	578.118	11.79	10.18
																						DEAD ANIMAL
																						TUMOR SIZE DECREASED AFTER ULCERATION
																												Average	DAY OF TREATMENT
TM	REPLICATE	0	2	4	7	9	11	14	16	18				TM	REPLICATE	0	2	4	7	9	11	14	16	18					0	2	4	7	9	11	14	16	18
Low L-His diet	A1R	40.0339	48.1731	55.167	59.8188	79.2719	82.1791	81.6768	86.2115					Low L-His diet	A1R	100	120.331	137.801	149.42	198.012	205.273	204.019	215.346					Low L-His diet	100	121.195	149.947	186.683	236.691	274.059	304.524	344.016	374.595
	A2R	54.334	70.2464	78.5019	83.7394	112.644	155.015	189.891	223.378	296.271					A2R	100	129.286	144.48	154.12	207.317	285.3	349.488	411.12	545.276				Control diet	100	135.613	183.387	259.763	344.115	434.755	501.687	608.97	692.154
	A3R	40.1865	55.1789	64.625	90.1801	139.494	167.278	200.689	237.288	51.2764					A3R	100	137.307	160.813	224.404	347.117	416.255	499.395	590.468
	A4R	37.0073	57.2773	63.1824	70.75	86.43	94.3675	108.022	130.645	146.818					A4R	100	154.773	170.73	191.178	233.548	254.997	291.895	353.025	396.728
	A5R	18.762	17.2127	18.8708	22.1956	26.8128	27.3948	28.519	33.6532						A5R	100	91.7424	100.58	118.301	142.91	146.012	152.004	179.369
	A1L	32.1756	48.9523	59.9253	80.1896	103.941	92.1031	87.5765	125.311						A1L	100	152.141	186.245	249.225	323.043	286.252	272.183	389.459
	A2L	25.7967	26.3612	27.3111	22.028	19.9281	23.0088	25.4764	23.6479	22.9199					A2L	100	102.188	105.87	85.3905	77.2504	89.1925	98.7583	91.6702	88.8479				SEM	DAY OF TREATMENT
	A3L	67.203	85.0816	118.272	150.323	175.064	210.091	264.658	300.718	332.639					A3L	100	126.604	175.992	223.685	260.5	312.621	393.819	447.477	494.976					0	2	4	7	9	11	14	16	18
	A4L	65.0928	80.8087	104.972	146.524	181.719	235.725	256.931	312.003	326.489					A4L	100	124.144	161.265	225.101	279.169	362.137	394.715	479.32	501.574				Low L-His diet	0	3.77989	5.2138	11.6567	16.9613	20.996	23.5028	27.7341	31.306
	A5L	38.1266	49.9428	61.2107	85.0408	102.906	118.384	117.502	133.026						A5L	100	130.992	160.546	223.049	269.906	310.503	308.189	348.906					Control diet	7.68435e-16	5.38841	8.70664	13.902	21.727	31.4505	33.1176	44.7215	53.0294
	B1R	40.379	44.2148	58.3699	65.8468	76.9444	91.3029	113.539	124.651	131.698					B1R	100	109.499	144.555	163.072	190.555	226.115	281.184	308.703	326.155
	B2R	62.8509	66.094	83.9211	94.0036	128.677	130.07	140.353	160.878	200.078					B2R	100	105.16	133.524	149.566	204.733	206.95	223.311	255.968	318.338
	B3R	53.1164	60.5421	68.4079	93.5312	109.329	111.343	118.015	135.525	133.723					B3R	100	113.98	128.789	176.087	205.829	209.621	222.182	255.148	251.755						Contrast	Df	P value	Diiference	Wilcoxon P value
	B4R	53.3368	65.5749	82.5923	120.035	154.001	160.537	187.762	207.273	216.465					B4R	100	122.945	154.85	225.05	288.734	300.986	352.031	388.611	405.846				Control vs low L-his diet		-18	36	0.001	-295	0.001
	B5R	62.2681	70.7825	108.409	187.817	237.483	282.409	275.925	299.012	271.909					B5R	100	113.674	174.1	301.626	381.388	453.536	443.124	480.2	436.674
	B1L	58.1727	71.2581	81.0777	88.9616	115.603	132.821	174.697	181.575	205.169					B1L	100	122.494	139.374	152.927	198.724	228.322	300.307	312.131	352.689
	B2L	36.7497	36.1198	57.6941	59.8553	75.0262	124.761	139.046	136.458	148.843					B2L	100	98.2858	156.992	162.873	204.155	339.489	378.36	371.317	405.017
	B3L														B3L
	B4L	47.4516	61.4328	80.4958	99.487	145.59	174.983	188.375	203.164	220.673					B4L	100	129.464	169.638	209.66	306.818	368.761	396.984	428.15	465.048
	B5L	18.854	22.19	26.934	30.5899	33.4508	38.6128	42.2349	43.3466	48.1543					B5L	100	117.694	142.856	162.246	177.42	204.799	224.01	229.907	255.406
Control diet	C1R	51.9383	73.1025	84.1924	98.9689	118.522	168.561	183.179	207.839	244.004				Control diet	C1R	100	140.749	162.101	190.551	228.199	324.542	352.687	400.166	469.796
	C2R	95.8455	112.945	138.812	206.388	374.018	402.512	476.633	591.094	683.881					C2R	100	117.841	144.829	215.334	390.23	419.959	497.293	616.715	713.524
	C3R	77.375	101.794	116.513	130.433	201.592	246.59	262.57	190.238						C3R	100	131.56	150.583	168.572	260.539	318.695	339.347
	C4R	41.6949	52.1989	81.219	143.739	211.073	332.251								C4R	100	125.192	194.793	344.74	506.231	796.861
	C5R	90.5418	133.917	203.707	281.427	349.64	426.774	472.429	561.655	543.245					C5R	100	147.907	224.987	310.825	386.164	471.356	521.78	620.327	599.993
	C1L	70.3957	104.596	138.576	205.768	266.449	315.347	365.416	425.156	485.136					C1L	100	148.583	196.853	292.303	378.502	447.964	519.089	603.952	689.157
	C2L	82.2413	104.645	147.866	206.467	293.76	322.481	385.256	459.383	491.129					C2L	100	127.241	179.795	251.051	357.193	392.116	468.446	558.58	597.18
	C3L	70.7056	112.36	149.023	206.263	256.83	337.203	381.856	481.549						C3L	100	158.913	210.766	291.721	363.239	476.911	540.065	681.063
	C4L	81.634	100.554	149.339	197.092	263.242	320.163								C4L	100	123.176	182.938	241.433	322.466	392.194
	C5L	38.2086	41.4514	49.5633	74.0649	86.1981	111.897	132.826	171.149	231.177					C5L	100	108.487	129.718	193.844	225.599	292.858	347.634	447.933	605.039
	D1R	54.9955	55.2372	62.3452	77.3757	95.5233	111.681	151.876	184.184	233.273					D1R	100	100.439	113.364	140.695	173.693	203.074	276.161	334.908	424.168
	D2R	76.8392	94.19	127.4	192.231	254.499	306.499	400.798	444.275	538.079					D2R	100	122.581	165.801	250.173	331.21	398.883	521.606	578.188	700.267
	D3R	68.8033	106.486	160.062	249.234	372.945	439.014	531.061	642.137	715.703					D3R	100	154.769	232.637	362.242	542.046	638.072	771.854	933.294	1040.22
	D4R	26.6543	31.3172	47.7635	82.8655	70.4865	83.5728	110.511	122.536	140.31					D4R	100	117.494	179.196	310.89	264.447	313.544	414.608	459.724	526.408
	D5R	97.7458	137.009	208.655	289.438	367.265	423.733	588.962	578.118	690.209					D5R	100	140.168	213.467	296.113	375.734	433.504	602.544	591.45	706.126
	D1L	47.1339	67.2808	101.286	132.102	200.106	297.305	362.91	492.126	579.747					D1L	100	142.744	214.889	280.27	424.547	630.766	769.955	1044.1	1230
	D3L	76.3776	81.8614	100.479	163.69	222.288	295.926	397.392	479.269	542.664					D3L	100	107.18	131.556	214.316	291.038	387.451	520.299	627.499	710.502
	D3L	35.2807	57.8229	72.5777	93.3771	102.601	153.704	167.819	196.555	223.815					D3L	100	163.894	205.715	264.669	290.814	435.661	475.668	557.118	634.382
	D4L														D4L
	D5L	88.7312	175.443	222.156	280.166	378.249	431.175	523.197	610.913	652.659					D5L	100	197.724	250.37	315.747	426.286	485.934	589.642	688.498	735.546
[truncated: 7 more columns]
