# Supplementary material for: Histamine signaling and metabolism identify potential biomarkers and therapies for lymphangioleiomyomatosis
Source: EMBO Mol Med. 2021 Aug 11;13(9):e13929. doi: 10.15252/emmm.202113929 (PMC8422079; doi:10.15252/emmm.202113929)
Supplement: Supplementary file 9 — Source Data for Figure 6 [file EMMM-13-e13929-s010.zip › EMM-2021-13929_Fig6/EMM-2021-13929_Fig6I/EMM-2021-13929_Fig6I.xlsx]

## Sheet: 6I
LAM patient	Group	Age time of diagnosis	Diagnosis delay months	Age in 2019	Smoking pack years	Dagnosis	VEGF-D	PECOMA samples	AML	Chylothorax	Pneumothorax	Lymphangioma	Astma	VC-t0	VC-3m	VC-1y	VC-2y	VC-5y	VC-8y	VC%	VC%-3m	VC%-1y	VC%-2y	VC%-5y	VC%-8y	FEV1-t0	FEV1-3m	FEV1-1y	FEV1-2y	FEV1-5y	FEV1-8y	FEV1%	FEV1%-3m	FEV1%-1y	FEV1%-2y	FEV1%-5y	FEV1%-8y	DLCO-t0	DLCO-3m	DLCO-1y	DLCO-2y	DLCO-5y	DLCO-8y	DLCO%-t0	DLCO%-3m	DLCO%-1y	DLCO%-2y	DLCO%-5y	DLCO%-8y
1	Sirolimus wo allergy	52	2	46	0	LAM	1189	1	0	0	0	1	0	2.81	2.58	2.65				91	84	88				1.94	1.85	1.85				0.79	0.76	0.77				4.91	8.81	8.93				64	89	90
2	Sirolimus wo allergy	30	60	34	6	LAM/TSC	NA	0	1	0	0	0	0	3.7	3.72					107		88				2.91						0.97						7.29	2.71	2.6				85	31	30
3	Sirolimus wo allergy	49	132	56	15	LAM	1569	0	0	0	1	0	0	3.44						104						2.26						0.85						4.54	5.51	4.81				57	70	62
4	Sirolimus wo allergy	47	60	50	20	LAM/PECOMA	3769	0	0	0	0	1	0	3.63	4.1	4.13	4.12	4.29		105	125	127	126	129		2.63	2.95	3.01	3.01	3.03		0.93	1.09	1.13	1.13	1.12		5.13	3.91	4.34	3.87			62	44	49	44
5	Sirolimus wo allergy	26	7	26	16	LAM	0	0	1	0	1	0	0	3.82	4.63	4.62				91	111	110				3.06	3.67	3.52				0.85	1.03	0.98				7.23	4.2	4.14	4.34			72	52	49	52
6	Sirolimus wo allergy	35	4	37	0	LAM/TSC	1731	0	1	0	0	1	0	4.26	4.31	4.48	4.5			95	96	100	101			2.97	3.02	3.11	3.39			0.81	0.82	0.85	0.93			6.87	2.97	2.83	2.56	2.83		68	34	34	31	34
7	Sirolimus wo allergy	37	96	47	0	LAM/PECOMA	3257	0	1	1	1	1	0	2.46	2.52	2.57	2.74	2.24		72	72	74	79	66		1.95	2.05	2.06	2.18	1.77		0.69	0.72	0.72	0.77	0.63		4.1						50
8	Sirolimus wo allergy	42	120	44	20	LAM	1559	0	1	0	1	1	0	2.91	3.26	2.84	2.93			77	86	76	78			1.15	1.38	1.12	0.97			0.41	0.446	0.365	0.31			1.7	2.65					48	41
9	Sirolimus wo allergy	39	1	55	0	LAM	3000	0	0	1	0	1	1	2.52	2.52	2.45				79	77	78				1.75	1.76	1.69				0.68	0.67	0.67				5.26	5.08					68	57
10	Sirolimus wo allergy	48	4	49	10	LAM	1611	1	0	1	0	0	0	2.89	3.16					75	82					2.05	2.16					0.66	0.69					5.78						65
11	Sirolimus wo allergy	50	0	66	0	LAM/TSC	1456	0	1	0	0	0	0	3.01	3.03	3	2.93			100	102	101	100			2.39	2.17	2.23	2.05			0.92	0.92	0.95	0.88			7.52	6.17					78	72
12	Sirolimus wo allergy	36	24	47	10	LAM/TSC	1668	0	1	0	1	0	0	3.51	3.72	3.44	3.9	3.71	3.49	88	94	88	100	102	105	1.98	2.18	1.91	2.16	2.06	1.8	0.85	0.67	0.59	0.67	0.68	0.63	5.76	6.9	5.26	5.63	5.57		62	79	60	65	65
13	Sirolimus wo allergy	45	36	45	0	LAM/TSC	1648	0	1	0	0	0	0	4.05	4.16					80	92					3.36	3.39					0.83	0.93					9.82	5.02	4.44	4.62	3.86		92	61	54	56	47
14	Sirolimus wo allergy	36	36	45	4	LAM/TSC	1855	0	1	0	1	0	0	3.13		3.25	2.7			92		95	79			2.85		2.85	2.83									5.89	5.3	5.7	5.36	5.48		72	67	72	68	68
15	Sirolimus wo allergy	43	36	76	0	LAM	4000	0	1	1	0	0	0	2.29	2.15	2.12				96	87					1.65	1.71					0.88	0.9					2.47	6.57	6.18	6.11			37	65	61	61
16	Sirolimus wo allergy	35	6	36	0	LAM	3535	0	0	1	0	1	1	2.02	3.13	2.8	3			58	94	81	87			1.54	2.57	2.35	2.5			0.52	0.91	0.8	0.86			2.74	5.59	5.34	5.25			32	75	71	70
17	Sirolimus wo allergy	28	2	35	0	LAM/PECOMA	2390	0	1	1	0	1	0	3.19	3.36	3.09	3.02	3.21	3.11	79	82	78	76	81	80	2.67	2.93	2.61	2.47	2.6	2.71	0.78	0.85	0.77	0.73	0.78	0.84			6.15	5.68					75	70
18	Sirolimus wo allergy	43	1	46	0	LAM	997	0	0	0	1	0	0	2.81	3.26	2.98	2.98			63	73	67	67			2.25	2.39	2.36	2.25			0.63	0.67	0.665	0.64			5.7						58
19	Sirolimus wo allergy	48	36	52	0	LAM	NA	0	1	0	0	0	0	2.52	2.5	2.84	2.09			70	70	80	60			1.12	1.17	1.29	1.02			0.38	0.4	0.45	0.36			3.1	7.03	6.24	7.59			37	70	62	76
20	Sirolimus wo allergy	39	3	40	0	LAM	NA	0	1	1	0	1	0	2.7	2.9					55	65					1.2	1.7					0.39	0.5					3.01						39
21	Sirolimus wo allergy	32	96	36	0	LAM/PECOMA	4000	0	0	1	1	1	0	3.07	3.59	3.82	3.62			69	81	86	82			2.51	3	3.42	3.32			0.68	0.81	0.93	0.9			4.27	7.64					42	78
22	Sirolimus wo allergy	31	24	40	0	LAM/TSC	2700	0	1	0	0	0	0	4.13	4.1	4.2	4.02			113	112	115	107			3.26	3.3	3.4	3.2			1.06	1.07	1.11	1.02			5.86	5.24		5.54		5.2	67		65	61		60
23	Sirolimus wo allergy	30	120	37	0	LAM	713	0	1	0	0	0	0	3.59	3.5	3.71	3.49			96	94	99	94			2.12	2.12	2.33	2.1			0.69	0.67	0.74	0.67			4.08	2.7	2.48	2.22	2.49		45	31	29	26	29
24	Sirolimus wo allergy	47	5	47	0	LAM	598	0	0	0	0	0	1	3.14						100						1.56						0.61						6.45	2.33	2.02	1.97	2.04		85	28	24	24	25
25	Sirolimus wo allergy	31	36	32	0	LAM	3070	0	1	0	0	0	0	3.96						102						3.67						1.12						7.08	5.48	5.34	6.16	5.97		76	67	66	76	76
26	Sirolimus wo allergy	35	13	37	12	LAM/TSC	1969	0	1	0	0	0	0	4.48	4.6	4.55	4.51			103	106	106	105			3.14	3.11	3.15	3.14			0.87	0.87	0.89	0.89			8.47	2.71	2.57	2.32	2.83		86	34	32	29	36
27	Sirolimus wo allergy	51	120	69	0	LAM	NA	0	1	0	0	0	0	3.01		3.04				92		91				2.2		2.34				0.9		91						2.18	1.86				2.3	30	26
28	Sirolimus wo allergy	28	2	33	0	LAM/PECOMA	773	0	0	1	1	1	0	2.19	4.45	4.65	4.41	4.55		63	125	131	124	128		1.61	3.54	3.46	3.5	3.52		0.53	1.15	1.13	1.15	1.17		2.48		2.32	2.09	1.83		28		31	28	25
29	Sirolimus wo allergy	40	0	40	0	LAM	4000	0	0	1	0	1	0		2.48						82					2.44							82						3.14	3.01	3.29	3.05			36	34	38	35
30	Sirolimus wo allergy	32	84	35	0	LAM/TSC	4000	0	1	0	0	0	0	3.73	3.72	3.47	3.72			93	90	89	96			3.11		2.92	2.69			0.92		0.89	0.83			7.16	3.44	2.29	2.74			76	37	33	30
31	Sirolimus wo allergy	54	72	56	0	LAM	667	0	1	0	0	0	0	2.84	2.72	3.02				92	88	99				1.84	1.84	2.15				0.74	0.74	0.87				5.99	3.53	4.08	3.53			79	48	56	48
32	Sirolimus wo allergy	57	96	57	30	LAM	4000	0	1	0	0	0	0	3.55						97						1.7						0.59						2.88	2.41	2.58	1.86			33	35	38	27
33	Sirolimus wo allergy	19	5	26	0	LAM/TSC	246	0	0	0	0	0	0	3.06	3.35					75	82					2.45	2.76					0.7	0.79					7.12						72
34	Sirolimus wo allergy	26	12	30	4	LAM	601	0	1	0	1	0	0	3.28						85						2.8						0.85						6.6						71
35	Sirolimus wo allergy	24	24	31	0	LAM/TSC	454	0	0	0	0	0	0	3.49	3.63	3.61	3.65	3.47		97		101	104	99		3.06		2.94	2.97	2.89		0.98		0.95	0.96	0.96		6.4						72
36	Sirolimus wo allergy	29	36	32	0	LAM/TSC	4000	0	1	0	0	0	0	3.87	3.88	3.83				98		95				3.38		3.3				1		0.97				10.3						110
37	Sirolimus wo allergy	40	120	43	8	LAM/PECOMA	2357	0	0	0	1	1	1	3.72	4.08	3.19	3.27			92	102	80	83			1.19	1.53	1.14	1.19			0.36	0.465	0.44	0.37			4.18						45
38	Sirolimus wo allergy	33	12	39	0	LAM/TSC	4000	1	1	1	0	1	0	3.86	3.61	3.78	3.98	4.11		101	97	99	104	109		2.91	2.82	2.72	2.98	3		0.9	0.89	0.845	0.93	0.96		4.05						45
39	Sirolimus wo allergy	35	84	45	10	LAM	652	0	0	0	1	0	0	2.33	2.4	2.24	2.39	2.37		64	66	63	68	68		1.11	1.21	1.13	1.22	1.16		0.36	0.4	0.38	0.42	0.4		2.88						33
40	Sirolimus wo allergy	37	24	47	0	LAM/TSC	3897	0	1	0	0	0	0	5.14	5.51	5.49	5.68	5.32	5.43	117	126	127	136	132	150	3.06	3.07	3.03	3.18	2.79	2.43	0.85	0.86	0.86	0.94	0.86	0.78	5.85						59
41	Sirolimus wo allergy	30	36	34	0	LAM/TSC	0	0	1	0	1	0	0	2.94	3.04	2.98	2.92			84	87	85	83			2.6	2.76	2.69	2.63			0.86	0.916	0.897	0.88			6.58						76
42	Sirolimus wo allergy	33	120	38	0	LAM/TSC	4000	0	1	0	0	0	0	3.96						108						3.12						1.02						6.84						79
43	Sirolimus wo allergy	32	48	33	0	LAM	NA	0	1	0	1	1	0	3.37	3.08	3.21				92	84	88				3.01	2.88	2.88				0.93	0.91	0.92				5.51						63
44	Sirolimus+loratadine	46	10	62	0	LAM	1869	0	0	0	0	0	1	3.07		3.21	2.93	2.48		99		104	96	87		1.15		1.34	1.21	1.1		0.46		0.54	0.49	0.48		2.43						32
45	Sirolimus+loratadine	48	84	64	2	LAM	1620	0	0	0	1	0	1	2.88	2.61	2.71	2.3	1.77		95	95	95	96	91	79	0.64		1.21	1	1.1	0.93	0.77		0.498	0.45	0.46	0.4	3.5
46	Sirolimus+loratadine	39	36	44	7.5	LAM	1578	0	1	0	0	0	1	3.2	4.38	4.41	4.07	4.4		89	132	134	112	122		1.2	1.5	1.85	1.78	1.55		0.4	0.52	0.61	0.47	0.52		2.11	7.65	7.28	7.88			25	78	75	81
47	Sirolimus+loratadine	39	3	44	0	LAM	1688	0	0	0	1	0	1	3.05	3.06	3.06	3.35	3.39		89	90	90	99	104		2.05	2.03	2.34	2.26	2.22		0.71	0.71	0.68	0.8	0.82		5.27						64
48	Sirolimus+loratadine	47	36	57	0	LAM	2284	0	0	0	0	0	1	2.77	3.01	3.93	3.84	3.67		67	73	99	97	96		0.91	1.12	1.03	1.1	0.96		0.28	0.34	0.33	0.35	0.32		2.74	4.2	4.14	4.34			29	52	49	52
49	Sirolimus+loratadine	35	10	42	0	LAM/PECOMA	3423	1	0	1	0	1	1	2.9	3.14	3	3.09	3.09	3.02	80	87	83	86	87	86	2.41	2.77	2.84	2.88	2.7	2.78	0.79	0.91	0.94	0.95	0.91	0.95	5.61						65
50	Sirolimus+loratadine	49	6	58	22	LAM	1560	0	1	0	0	0	1	3.83	3.78	3.4	3.73	3.46	2.58	98	98	88	98	93	72	1.5	1.58	1.07	1.44	1.27	0.98	0.48	0.51	0.35	0.47	0.43	0.34	4.25		6.15	6.41	6.59		47		69	72	76
51	Sirolimus+loratadine	30	36	38	2	LAM/PECOMA	878	0	1	0	1	1	1	2.41	2.52	2.52	2.73	2.65		66	69	69	75	72		1.7	1.72	1.54	1.89	1.53		0.56	0.56	0.5	0,62	0.49		3.73						42
52	Sirolimus+loratadine	47	NA	47	5	LAM	0	0	0	0	0	0	1	3.61						101						1.98						0.68						5.96						71
53	Sirolimus+loratadine	56	440	63	0	LAM	1790	0	1	0	0	0	1	2.22	2.18	2.1	1.81	0.98	1.1	80	79	76	67	37	43	0.83	0.83	0.74	0.66	0.38	0.43	0.37	0.37	0.33	0.3	0.18	0.21	2.39	6.57	6.18	6.11			34	65	61	61
54	Sirolimus+loratadine	43	18	51	0	LAM	636	0	1	0	0	0	1	2.67	2.59	2.78	2.4	2.27		75	73	79	69	66		1.15	1	1.01	0.95	0.93		0.39	0.347	0.35	0.336	0.336		2.1	2.65					25	41
55	Sirolimus+loratadine	40	36	44	6	LAM/PECOMA	2581	0	0	0	0	1	1	5.04	5.14	5.07	5.41	5.02		116	119	118	126	119		2.53	2.82	2.89	2.93	2.78		0.72	0.8	0.83	0.84	0.82		3.08						38
56	Sirolimus+loratadine	40	36	49	0	LAM	3239	0	1	0	0	0	1	2.93	3.15	3.16	3.16			97	105	123	106			2.06	2.09	2.09	2.04			0.83	0.84	0.96	0.83			3.3						45
57	Sirolimus+loratadine	29	4	37	0	LAM	1643	0	0	0	1	1	1	3.85			3.64			98			95			3.38			3.28			1.02			1.02			8.42						91
58	Sirolimus+loratadine	31	36	33	3	LAM	3844	0	0	0	0	1	1	3.39	3.7	3.63	3.52			88	96	94	92			2.06	2.23	1.76	1.84			0.63	0.68	0.54	0.57			3.37						36
59	Sirolimus+loratadine	64	72	76	NA	LAM	1557	0	1	0	0	0	1	3.31	3.63	3.23	3.26			134	146	143	146			1.24	1.38	1.18	1.11			0.64	0.71	0.63	0.6			2.34	5.08					34	57
60	Sirolimus+loratadine	45	16	53	1.5	LAM/PECOMA	854	0	0	0	1	1	1	2.99	3.1	3.29	3.35	3.27		89	92	99	102	101		1.65	1.9	2.13	2.08	1.99		0.6	0.696	0.79	0.778	0.76		2.64	4.45	4.63				33	58	61
61	Sirolimus+loratadine	47	72	52	1	LAM/PECOMA	4000	0	0	0	0	1	1	3.4	3.69	3.46	3.64	3.46		101	109	103	101	106		1.76	1.83	1.71	1.79	1.6		0.64	0.66	0.63	0.66	0.6		2.35						29
62	Sirolimus+loratadine	24	72	26	0	LAM	623	0	1	0	1	0	1	3.88		3.89	3.58			91		92	84			3.4		2.79	2.85			0.93		0.77	0.79			8						80
63	Sirolimus+loratadine	46	18	57	2	LAM	1980	0	0	1	0	0	1	3.63	3.61	3.63	3.29	3.1	3.37	104	104	105	96	92	103	1.43	1.46	1.24	1.36	1.28	1.12	0.505	0.52	0.447	0.49	0.47	0.43	2.23	7.65					27	78
64	Sirolimus+loratadine	44	36	48	0	LAM/PECOMA	843	0	0	0	1	1	1	3.63	3.46	3.61	3.39	3.57		105	103	108	102	108		2.12	2.04	2.24	1.99	2.29		0.74	0.73	0.81	0.73	0.85		2.54						31
65	Sirolimus+loratadine	41	1	58	0	LAM/PECOMA	4000	0	0	1	0	1	1	1.76	1.74	1.95	2.12	2.15		50	50	56	62	63		1.53	1.68	1.76	1.83	1.74		0.54	0.607	0.63	0.67	0.65
[truncated: 6 more columns]
