# Supplementary material for: Histamine signaling and metabolism identify potential biomarkers and therapies for lymphangioleiomyomatosis
Source: EMBO Mol Med. 2021 Aug 11;13(9):e13929. doi: 10.15252/emmm.202113929 (PMC8422079; doi:10.15252/emmm.202113929)
Supplement: Supplementary file 9 — Source Data for Figure 6 [file EMMM-13-e13929-s010.zip › EMM-2021-13929_Fig6/EMM-2021-13929_Fig6G/EMM-2021-13929_Fig6G.xlsx]

## Sheet: 6G
			2019-08-23						2019-08-27						2019-08-29						2019-09-02						2019-09-04						2019-09-06						2019-09-09						2019-09-13
			Right			Left			Right			Left			Right			Left			Right			Left			Right			Left			Right			Left			Right			Left			Right			Left
Cage	Animal	Treatment	L	W	Vol	L	W	Vol	L	W	Vol	L	W	Vol	L	W	Vol	L	W	Vol	L	W	Vol	L	W	Vol	L	W	Vol	L	W	Vol	L	W	Vol	L	W	Vol	L	W	Vol	L	W	Vol	L	W	Vol	L	W
G	1	DMSO				4.5	2.97	19.847				5.75	3.84	42.3936				5.68	3.85	42.0959				7.44	4.89	88.953				8.68	4.82	100.829				8.92	6.21	171.996				10.08	6.24	196.246				10.46	6.73
G	2	DMSO	6.33	4.85	74.4487	6.37	3.78	45.5086	7.16	5.18	96.06	7.18	4.1	60.3479	7.59	5.26	104.999	7.27	4.71	80.6392	8.84	7.85	272.371	8.22	4.95	100.705	9.98	8.97	401.5	9.97	5.87	171.768	10.74	10.09	546.709	9.56	6.3	189.718	12.09	11.52	802.234	11.85	7.16	303.749	14.43	12.98	1215.59	13.97	8.89
G	3	L-His analog	5.26	4.27	47.9525	5.86	5.12	76.8082	5.84	5.39	84.8321	6.31	4.67	68.8071	6.26	6.16	118.77	7.05	4.4	68.244	7.39	6.43	152.769	7.25	5	90.625	8.59	7.35	232.027	7.91	5.67	127.149	9.94	7.79	301.6	9.19	5.37	132.506	10.62	9.32	461.239	10.31	6.92	246.854	11.89	10.8	693.425	11.74	7.97
G	4	L-His analog	5.78	3.94	44.8632	5.91	4.43	57.9916	5.07	3.8	36.6054	5.8	4.3	53.621	6.48	4.31	60.1866	6.65	4.15	57.2648	6.59	5.81	111.226	7.27	5.33	103.266	8.25	6.61	180.23	8.14	5.13	107.11	8.37	7.28	221.798	8.71	6.23	169.03	10.28	9.39	453.205	9.75	7.78	295.076	11.4	9.07	468.91	10.51	8.82
H	1	L-His analog	4.92	4.39	47.4094	7.32	3.8	52.8504	5.07	3.93	39.1528	7.46	4.71	82.7467	6.04	4.37	57.6726	7.39	4.92	89.4426	8.11	5.48	121.773	8.27	6.1	153.863	9.07	6.1	168.747	9.36	6.67	208.208	10.86	6.57	234.385	10.86	7.3	289.365	12.24	6.99	299.024	12.31	7.19	318.189	13.81	8.35	481.434	13.96	7.6
H	2	DMSO	5.34	3.58	34.2198	4.07	3.12	19.8095	5.06	3.95	39.4743	5.85	4.48	58.7059	5.62	4.37	53.6623	7.18	4.58	75.3053	6.21	4.73	69.4679	7.88	6.27	154.893	7.03	5.98	125.698	8.73	7.28	231.338	10.32	6.85	242.12	9.13	8.05	295.823	11.04	8.17	368.454	10.39	9.95	514.318	13.59	9.95	672.722	11.82	9.93
H	3	DMSO	4.46	3.6	28.9008	6.18	3.94	47.9679	5.7	4.28	52.2074	6.57	3.57	41.867	6.06	4.65	65.5162	6.49	3.84	47.8495	8.98	6.21	173.153	7.16	4.88	85.2556	10.54	6.31	209.831	7.95	5.27	110.397	10.8	9.79	517.558	8.59	6.25	167.773	12.89	10.06	652.257	8.96	6.71	201.708	14.01	11.77	970.423	11.37	7.43
H	5	L-His analog	4.53	3.76	32.0217	5.14	3.47	30.9451	5.56	4.42	54.3112	5.26	3.91	40.2077	5.66	4.28	51.8411	6.72	4.7	74.2224	6.72	5.7	109.166	7.42	4.99	92.3794	7.06	5.02	88.9574	8.03	5.83	136.465	7.64	5.72	124.984	8.02	6.07	147.748	8.43	6.47	176.444	8.45	6.51	179.056	9.38	7.34	252.677	9.48	7.69
I	3	DMSO	8.18	4.68	89.5808	5.18	3.21	26.6876	8.67	4.36	82.4066	6.11	4.06	50.3574	9.66	5.18	129.6	6.95	4.37	66.3617	11.74	6.65	259.586	8.69	4.92	105.177	12.53	7.03	309.622	9.32	6.15	176.253	14.45	7.77	436.194	10.85	6.84	253.812	16.18	9.07	665.523	11.71	7	286.895	17.68	9.62	818.092	13.01	8.01
I	4	DMSO	7.01	4.66	76.1132	5.73	4.28	52.4822	7.44	4.94	90.7814	9.84	4.44	96.9909	8.81	5.15	116.832	10.24	4.59	107.869	10.3	6.72	232.566	13.53	5.38	195.809	11.44	7.53	324.329	12.77	6.22	247.025	12.88	7.83	394.829	13.82	6.99	337.623	14.57	7.92	456.962	15.11	7.9	471.508	16.17	9.98	805.269	16.39	8.43
I	5	L-His analog	7.19	5.68	115.983	9.07	4.2	79.9974	8.87	5.03	112.209	9.23	4.63	98.9313	10.6	5.63	167.994	9.84	5.07	126.468	12.82	7.94	404.109	10.53	6.12	197.197	13.51	7.15	345.332	11.59	7.48	324.233	13.95	8.24	473.586	12.39	7.96	392.525	14.82	8.76	568.626	13.42	9.12	558.1	15.38	9.83	743.076	14.07	9.57
J	5	L-His analog	4.07	2.88	16.8791	5.69	4.1	47.8244	6.41	3.36	36.1832	5.65	4.27	51.5079	7.12	3.45	42.3729	6.56	4.71	72.7638	7.71	4.59	81.2175	8.88	5.81	149.877	8.62	4.86	101.8	10.18	6.41	209.138	9.45	4.57	98.6812	12.36	7.19	319.482	11.09	5.8	186.534	14.32	7.46	398.465	12.14	6.52	258.038	15.84	8.47
			DAYS OF TREATMENT																DAYS OF TREATMENT											AVERAGE
TM	#	REPLICATE	0	4	6	10	12	14	17	21	24	26				TM	#	REPLICATE	0	4	6	10	12	14	17	21	24	26			DAY OF TREATMENT
	G2R	2	74.4487	96.06	104.999	272.371	401.5	546.709	802.234	1215.59	1485.01	1619.41					G2R	2	100	129.028	141.035	365.851	539.297	734.344	1077.57	1632.78	1994.68	2175.21		TM	0	4	6	10	12	14	17	21	24	26
	H2R	3	34.2198	39.4743	53.6623	69.4679	125.698	242.12	368.454	672.722	931.448	1191.56					H2R	3	100	115.355	156.817	203.005	367.325	707.544	1076.73	1965.89	2721.96	3482.07		DMSO	100	158.148	195.101	378.15	528.996	814.483	1127.36	1600.35	1932.8	2333.96
	H3R	4	28.9008	52.2074	65.5162	173.153	209.831	517.558	652.257	970.423	785.001	979.319					H3R	4	100	180.644	226.693	599.128	726.038	1790.81	2256.88	3357.77	2716.19	3388.55		L-His analog	100	126.81	164.015	286.623	370.666	470.722	690.909	943.146	1250.79	1447.42
	I3R	5	89.5808	82.4066	129.6	259.586	309.622	436.194	665.523	818.092	1060.68	1318.02					I3R	5	100	91.9914	144.674	289.779	345.634	486.928	742.93	913.245	1184.05	1471.31
	I4R	6	76.1132	90.7814	116.832	232.566	324.329	394.829	456.962	805.269	1055.92	1186.89					I4R	6	100	119.272	153.497	305.553	426.114	518.74	600.371	1057.99	1387.31	1559.37
	G1L	7	19.847	42.3936	42.0959	88.953	100.829	171.996	196.246	236.882	325.822	369.08					G1L	7	100	213.602	212.102	448.193	508.029	866.608	988.791	1193.54	1641.67	1859.63
	G2L	8	45.5086	60.3479	80.6392	100.705	171.768	189.718	303.749	552.039	669.866	722.216					G2L	8	100	132.608	177.196	221.289	377.44	416.885	667.454	1213.04	1471.96	1586.99
	H2L	9	19.8095	58.7059	75.3053	154.893	231.338	295.823	514.318	582.755	758.78	996.485					H2L	9	100	296.352	380.147	781.912	1167.81	1493.34	2596.32	2941.79	3830.38	5030.34
	H3L	10	47.9679	41.867	47.8495	85.2556	110.397	167.773	201.708	313.84	378.892	427.316					H3L	10	100	87.2812	99.7531	177.735	230.148	349.762	420.506	654.27	789.886	890.838
	I3L	11	26.6876	50.3574	66.3617	105.177	176.253	253.812	286.895	417.361	474.273	596.941					I3L	11	100	188.692	248.661	394.103	660.429	951.047	1075.01	1563.88	1777.13	2236.77
	I4L	12	52.4822	96.99	107.87	195.81	247.025	337.623	471.508	582.377	916.11	1045.69					I4L	12	100	184.805	205.536	373.098	470.684	643.31	898.414	1109.67	1745.56	1992.46		SEM
L-His analog	G3R	1	47.9525	84.8321	118.77	152.769	232.027	301.6	461.239	693.425	843.392	971.57				L-His analog	G3R	1	100	176.909	247.682	318.585	483.867	628.955	961.867	1446.07	1758.81	2026.11			DAY OF TREATMENT
	G4R	2	44.8632	36.6054	60.1866	111.226	180.23	221.798	453.205	468.91	557.446	644.822					G4R	2	100	81.5934	134.156	247.923	401.732	494.388	1010.19	1045.2	1242.55	1437.31		TM	0	4	6	10	12	14	17	21	24	26
	H1R	3	47.4094	39.1528	57.6726	121.773	168.747	234.385	299.024	481.434	694.951	826.492					H1R	3	100	82.5846	121.648	256.855	355.937	494.386	630.727	1015.48	1465.85	1743.31		DMSO	1.29727e-15	17.9274	21.7143	52.0992	73.6408	130.748	196.844	245.656	247.689	342.317
	H5R	4	32.0217	54.3112	51.8411	109.166	88.9574	124.984	176.444	252.677	332.315	333.948					H5R	4	100	169.608	161.894	340.914	277.804	390.312	551.014	789.08	1037.78	1042.88		L-His analog	0	12.5371	15.9297	26.2173	35.8616	40.4354	68.5823	91.5282	139.237	165.602
	I5R	5	115.983	112.209	167.994	404.109	345.332	473.586	568.626	743.076	963.417	1094.06					I5R	5	100	96.7462	144.843	348.42	297.743	408.322	490.265	640.675	830.651	943.29
	J5R	6	16.8791	36.1832	42.3729	81.2175	101.8	98.6812	186.534	258.038	387.682	442.797					J5R	6	100	214.367	251.038	481.172	603.115	584.635	1105.12	1528.74	2296.82	2623.34
	G3L	7	76.8082	68.8071	68.244	90.625	127.149	132.506	246.854	372.868	507.206	582.689					G3L	7	100	89.583	88.8499	117.989	165.541	172.515	321.391	485.453	660.355	758.628
	G4L	8	57.9916	53.621	57.2648	103.266	107.11	169.03	295.076	408.799	451.475	439.28					G4L	8	100	92.4634	98.7468	178.071	184.699	291.474	508.826	704.928	778.519	757.489				Contrast	Df	P value	Diiference	Wilcoxon P value
	H1L	9	52.8504	82.7467	89.4426	153.863	208.208	289.365	318.189	403.165	526.506	688.991					H1L	9	100	156.568	169.237	291.13	393.957	547.517	602.057	762.842	996.219	1303.66		DMSO vs L-his analog		-35	21	0.02	-886	0.04
	H5L	10	30.9451	40.2077	74.2224	92.3794	136.465	147.748	179.056	280.305	377.598	485.939					H5L	10	100	129.932	239.852	298.527	440.992	477.452	578.624	905.814	1220.22	1570.33
	I5L	11	79.9974	98.9313	126.468	197.197	324.233	392.525	558.1	644.3	790.954	918.78					I5L	11	100	123.668	158.09	246.505	405.304	490.672	697.648	805.401	988.725	1148.51
	J5L	12	47.8244	51.5079	72.7638	149.877	209.138	319.482	398.465	568.188	828.805	963.29					J5L	12	100	107.702	152.148	313.39	437.304	668.03	833.184	1188.07	1733.02	2014.22
[truncated: 13 more columns]
