# Supplementary material for: Histamine signaling and metabolism identify potential biomarkers and therapies for lymphangioleiomyomatosis
Source: EMBO Mol Med. 2021 Aug 11;13(9):e13929. doi: 10.15252/emmm.202113929 (PMC8422079; doi:10.15252/emmm.202113929)
Supplement: Supplementary file 9 — Source Data for Figure 6 [file EMMM-13-e13929-s010.zip › EMM-2021-13929_Fig6/EMM-2021-13929_Fig6B-C/EMM-2021-13929_Fig6B-C.xlsx]

## Sheet: 6B-6C
			2019-02-18						2019-02-20						2019-02-25						2019-02-27						2019-03-01						2019-03-04						2019-03-06						2019-03-08
			Right			Left			Right			Left			Right			Left			Right			Left			Right			Left			Right			Left			Right			Left			Right			Left
Cage	Animal	Treatment	L	W	Vol	L	W	Vol	L	W	Vol	L	W	Vol	L	W	Vol	L	W	Vol	L	W	Vol	L	W	Vol	L	W	Vol	L	W	Vol	L	W	Vol	L	W	Vol	L	W	Vol	L	W	Vol	L	W	Vol	L	W
A	1	Rapamycin+Loratadine	9.31	6.6	202.772	8.39	6.04	153.04	10.18	6.33	203.951	8.84	7.03	218.44	8.79	5.6	137.827	9.55	6.27	187.719	6.62	3.67	44.5821	7.12	5.85	121.832	6.13	4.2	54.0666	6.27	5.04	79.634	6.42	4.85	75.5072	6.43	5.09	83.2945	5.9	4.13	50.3179	6.58	5.27	91.3728	5.15	3.83	37.7724	6.4	4.7
A	2
A	3	Rapamycin+Loratadine	9.65	6.65	213.374	8.44	5.22	114.988	9.55	6.45	198.652	8.76	5.72	143.307	8.23	6.06	151.118	7.38	4.86	87.1563	9.63	4.35	91.1118	6.57	4.4	63.5976	8.73	3.28	46.9604	6.59	4.54	67.9152	6.63	3.96	51.9845	6.25	4.1	52.5312	7.58	3.96	59.4333	6.14	3.73	42.7126	6.39	3.97	50.3561	6.32	3.66
A	4	Rapamycin+Clorgyline	8.29	6.27	162.952	9.34	6.4	191.283	9.78	6.8	226.114	9.93	7.14	253.114	7.15	6.32	142.794	10.1	6.62	221.313	7.17	5.9	124.794	7.6	5.22	103.544	7.24	5.11	94.5258	8.58	5.3	120.506	5.61	4.37	53.5668	7.38	4.76	83.6065	6.07	4.43	59.5616	7.2	4.53	73.8752	5.48	4.99	68.2263	7.14	4.63
A	5	Rapamycin+Clorgyline	10.04	7.17	258.073	8.9	5.06	113.936	10.87	7.52	307.351	9.65	6.1	179.538	9.84	7.28	260.752	8.54	4.71	94.7261	9.78	6.06	179.578	7.97	4.84	93.351	9.12	5.68	147.117	8.13	5.12	106.562	8.05	4.93	97.8272	8.3	5.3	116.573	8	5.4	116.64	7.45	4.6	78.821	7.27	5.33	103.266	7.27	4.47
B	1	Vehicle	5.64	4.79	64.7024	6.3	5.16	83.8706	6.18	4.54	63.6898	6.95	5.43	102.46				7.14	6.9	169.968				9.21	7.74	275.874				9.73	6.59	211.278				10.08	7.53	285.773				9.65	8.14	319.703				8.55	7.31
B	2	Rapamycin+Rasagiline	7.8	5.38	112.883	10.04	6.81	232.808	8.03	5.68	129.534	11.41	7.17	293.288	6.8	5.37	98.0455	10.95	6.39	223.556	6.74	5.48	101.202	10.13	6.31	201.669	6.97	5.66	111.644	9.98	5.64	158.73	6.35	4.7	70.1358	9.19	6.01	165.972	5.8	5.03	73.3726	9.49	5.24	130.286	5.95	5.11	77.6835	9.01	5.16
B	3	Loratadine	2	2	4	7.21	3.96	56.5322	3	3	13.5	6.94	3.94	53.8669	5.19	4.43	50.9266	8.13	4.4	78.6984	6.36	4.09	53.1954	7.95	4.49	80.1364	5.91	5.23	80.8278	8.57	4.42	83.7135	7.88	3.85	58.4007	8.74	4.5	88.4925	6.21	4.41	60.3864	8.53	4.84	99.9102	6.68	5.12	87.5561	9.45	4.86
B	4	Clorgyline	7.33	5.68	118.242	4	4	32	6.96	5.75	115.058	5	4	40	6.69	6.54	143.071	7.86	4.64	84.6113	6.39	4.61	67.9005	8.75	5.15	116.036	7.32	5.38	105.937	9.97	4.61	105.942	5.82	3.74	40.7039	9.37	4.35	88.6519	6.93	4.98	85.9334	9.08	4.09	75.9456	5.9	3.98	46.7292	10.64	4.49
B			4	4	32				4.02	4	32.16				5.19	4.06	42.7749				5.96	3.42	34.8553				5.74	4.16	49.6671				6.05	4.09	50.6025				5.4	4	43.2				6.36	4.62	67.8752
B	5	Rapamycin+Loratadine	6.01	4.76	68.0861	7.66	5.41	112.097	6.37	5.33	90.4823	8.35	6.13	156.884	6.16	5.27	85.5405	7.86	6.63	172.751	5.36	4.18	46.826	7.23	6.26	141.663	5.56	4.25	50.2137	5.71	5.62	90.1735	5.28	3.45	31.4226	6.24	4.02	50.4204	5.46	3.41	31.7447	5.33	5.05	67.9642	5	3.62	32.761	5.24	3.96
C	1	Rapamycin+Loratadine	10.42	7.05	258.95	8.36	6.07	154.012	9.89	7.69	292.428	9.32	6.27	183.198	9.85	5.86	169.123	9.14	5.8	153.735	8.43	6.77	193.186	7.33	5.36	105.294	8.44	5.64	134.237	7.15	4.56	74.3371	7.64	5.67	122.809	7.13	4.11	60.2203	7.62	5.93	133.978	5.79	3.43	34.0594	7.59	5.22	103.408	5.66	3.71
C	2	Rapamycin+Loratadine	6.66	5.81	112.408	7.28	7.04	180.404	7.6	6.48	159.564	8.34	8.1	273.594	5.56	5.41	81.3653	9.33	7.47	260.311	6.97	4.57	72.7839	7.67	5.46	114.327	6.18	5.08	79.7418	7.32	4.37	69.8947	5.53	3.86	41.1974	7.92	5.24	108.732	4.94	4.45	48.9122	5.7	5.43	84.032	4.41	4.37	42.1087	5.81	4.97
C	3	Rapamycin	9.03	6.05	165.26	8.1	5.59	126.555	7.71	5.7	125.249	8.5	5.61	133.756	8.71	6.04	158.877	9.03	4.97	111.525	7.38	5.24	101.319	7.32	4.67	79.8206	7.17	5.03	90.7037	7.36	3.85	54.5468	6.1	4.54	62.8654	6.92	4.1	58.1626	6.17	4.64	66.4188	6.17	3.39	35.4531	6.7	4.7	74.0015	7.32	4.05
C	4	Clorgyline	5.89	4.48	59.1073	5.78	3.96	45.3198	6.6	5.45	98.0182	5.33	3.55	33.5857	9.62	5.45	142.869	6.77	4.18	59.1441	8.96	5.82	151.748	7.09	4.32	66.1582	8.12	6.06	149.098	7.49	4.67	81.6743	8.4	5.84	143.244	7.99	5.57	123.944	7	6.29	138.474	6.16	4.97	76.0788	7.65	6.75	174.277	7.12	4.6
C	5	Rapamycin+Clorgyline	7.71	5.06	98.7019	7.34	4.31	68.1743	8.4	5.54	128.905	7.62	4.48	76.4682	8.37	4.84	98.0361	6.1	4.21	54.0585	6.77	4.72	75.4124	6.83	5.03	86.4026	6.67	4.43	65.449	5.92	4	47.36	7.15	4.2	63.063	6.4	3.61	41.7027	6.6	4.44	65.0549	5.79	3.11	28.0007	6.58	3.82	48.009	5.32	3.28
D	1	Rapamycin	7.04	5.8	118.413	9.16	7.46	254.884	9.66	7.54	274.593	10.91	8.58	401.577	8.27	5.96	146.882	10.04	7.14	255.918	6.97	5.77	116.026	8.79	6.24	171.131	6.34	6.17	120.678	9.38	6.37	190.306	5.91	4.85	69.509	8.78	6.43	181.504	6.07	4.65	65.6243	8.52	5.4	124.222	6.09	4.88	72.5148	8.48	5.4
D	2	Loratadine	5.91	5.35	84.5795	5.24	3.61	34.1441	6.76	6.7	151.728	5.72	3.49	34.8351	6.7	5.91	117.009	5.81	4.05	47.6493	6.54	4.93	79.477	5.71	3.93	44.0952	6	5.43	88.4547	5.86	4.09	49.0133	7.99	7.43	220.544	6.52	3.9	49.5846	7.06	6.49	148.684	6.32	3.87	47.327	9.52	8	304.64	6.6	4.93
D	3	Rapamycin+Rasagiline	8.82	7.55	251.381	7.84	5.65	125.136	9.39	8.31	324.218	9.2	5.82	155.813	8.36	6.82	194.422	10.55	5.84	179.907	8.72	6.11	162.768	8.69	4.88	103.474	7.38	5.88	127.58	7.77	4.31	72.1681	7.15	5.41	104.633	7.83	4.27	71.3818	6.31	5.63	100.004	7.45	3.89	56.3671	6.91	6.14	130.252	7.72	4.18
D	4	Rapamycin+Rasagiline	7.99	7.04	197.999	10.04	4.31	93.252	7.27	7.04	180.156	10.58	4.14	90.6685	8.44	6.74	191.704	9.67	4.85	113.731	6.24	5.9	108.607	11.49	4.44	113.255	7.12	6.26	139.508	10.02	4.52	102.356	6.55	6.45	136.248	10.89	5.32	154.107	5.92	5.24	81.2745	9.24	4.41	89.8502	6	5.68	96.7872	9.83	4.26
D	5	Rapamycin+Clorgyline	7.17	5.9	124.794	9.36	5.81	157.979	7.11	6.35	143.346	10.86	5.94	191.59	8.03	5.86	137.873	10.07	5.82	170.548	7.3	6.19	139.854	11	4.49	110.881	6.33	5.94	111.673	10.16	4.62	108.43	5.8	5.26	80.236	9.3	4.21	82.4171	5.63	5.46	83.9197	7.55	4.08	62.8402	5.35	5.25	73.7297	7.34	3.67
E	1	Vehicle	6.23	5.06	79.7552	5.41	3.77	38.4459	7.5	5.14	99.0735	5.72	3.33	31.7143	8.6	8.22	290.544	8.1	4.88	96.4483	8.8	6.99	214.984	7.16	4.34	67.4314	9.29	8.83	362.166	8.06	5.09	104.41	9.25	8.84	361.423	7.61	5.52	115.94	10.81	9.32	469.491	9.94	5.28	138.556	10.79	10.12	552.526	10.76	5.55
E						4.32	3.56	27.375				5.96	4.84	69.8083				7.07	6.38	143.89				6.45	5.55	99.3381				6.78	6.4	138.854				7.98	7.6	230.462				8.31	7.62	241.258				9.23	9
E	2	Rapamycin+Rasagiline	9.47	8	303.04	7.15	6.54	152.908	9.73	8.34	338.388	8.16	7	199.92	8.37	8.27	286.224	7.32	6.49	154.16	9.07	8.32	313.924	7.69	5.65	122.742	8.34	7.22	217.375	6.64	5.33	94.3175	9.2	7.14	234.506	5.76	5.33	81.8176	6.99	5.64	111.175	6.24	4.55	64.5918	7.85	6.05	143.665	5.85	5.19
E	3	Rapamycin+Clorgyline	9.43	7.13	239.696	9.3	7.02	229.154	10.05	7.32	269.252	9.72	7.82	297.201	8.95	6.7	200.883	9.17	6.35	184.879	8.75	5.77	145.656	7.1	6.53	151.375	8.25	5.44	122.074	8.2	5.72	134.145	8.07	4.16	69.8281	7.72	6.11	144.102	7.31	5.22	99.5929	7.48	5.6	117.286	7.06	5.07	90.7383	6.85	5.4
E	4	Rasagiline	2	2	4	4.75	3.76	33.5768	2	2	4	5.07	4.96	62.3651	2	1	1	8.02	6.22	155.14	1	1	0.5	8.34	6.16	158.233				8.41	6.09	155.955				8.62	7.02	212.399				8.55	6.49	180.063				9.22	7.3
E	5	Rapamycin	9.25	7.41	253.95	9.72	5.66	155.693	10.34	7.71	307.326	10.55	6.55	226.311	9.7	7.3	258.456	8.7	5.78	145.327	8.43	6.69	188.647	8.52	5.62	134.55	8.21	6.46	171.308	7.38	5.08	95.2256	8.31	6.4	170.189	7.74	4.95	94.8247	7.37	6.31	146.722	6.72	3.76	47.5023	7.8	6.16	147.988	6.74	4.79
F	1	Rapamycin+Rasagiline	6.18	5.56	95.523	7.11	5.32	100.615	7.03	6.2	135.117	8.31	5.54	127.524	6.4	6.19	122.612	9.29	5.72	151.977	6.87	6.69	153.737	9.62	5.17	128.566	6.17	4.85	72.5669	8.07	4.91	97.2762	6.53	5.27	90.6785	8.22	4.4	79.5696	5.5	4.73	61.5255	6.86	4.6	72.5788	5.27	4.36	50.0903	7.33	4.6
F	2	Rapamycin+Rasagiline	5.88	5.32	83.2091	7.96	4.64	85.6878	6.96	5.68	112.273	9.38	6.13	176.236	6.27	6.06	115.128	7.94	5.56	122.727	5.88	5.74	96.8659	7.85	5.01	98.5179	5.63	5.21	76.4106	7.3	5.06	93.4531	5.08	4.55	52.5844	7.63	4.06	62.8849	5.74	4.33	53.8093	6.2	3.3	33.759	5.57	4.38	53.4286	7.04	4.06
F	3	Loratadine	5.45	3.26	28.9602	5.66	5.3	79.4947	4.44	3.08	21.0598	9.8	5.4	142.884	4.67	3.04	21.5791	8.78	6.03	159.624	3.87	3.66	25.9205	9.37	7.19	242.196	5.59	3.66	37.4407	9.54	6.03	173.441	5.84	4.45	57.8233	10.17	6.03	184.895	5.86	5.38	84.8071	10.02	7.51	282.565	6.01	5.34	85.6894	10.08	7.39
F	4	Clorgyline	4.28	4.18	37.3909	6.36	4.08	52.9356	6.03	5.1	78.4201	7	4.71	77.6444	8.36	5.45	124.156	7.86	5.04	99.8283	8.06	5.9	140.284	8.35	5.8	140.447	8.93	6.55	191.56	8.75	5.92	153.328	9.15	7.35	247.153	10.28	7	251.86	9.38	6.9	223.291	10.64	7.06	265.168	10.1	8.07	328.881	11.89	7.92
F	5	Vehicle				4.04	3.04	18.668				4.42	3.42	25.849				6.7	5.43	98.7744				7.62	6.21	146.929				9.27	6.09	171.903				9.85	6.53	210.006				8.44	6.25	164.844				9.67	7.43
G	1	Rapamycin+Loratadine	9.18	5.36	131.869	6.8	4.25	61.4125	9.99	6.42	205.876	7.26	4.97	89.6643	6.23	5.32	88.162	7.46	4.86	88.1011	8.41	4.39	81.0392	5.91	3.69	40.2356	8.4	4.88	100.02	6.88	4.83	80.2514	7.67	3.97	60.4431	6.28	4.3	58.0586	7.88	4.51	80.14	7	4.7	77.315	7.45	3.9	56.6572	6.86	4.3
G	2	Rapamycin+Clorgyline	7.26	4.92	87.8692	7.29	5.92	127.744	7.37	5.38	106.66	7.98	6.35	160.887	5.64	4.75	63.6262	7.66	5.4	111.683	4.91	4.9	58.9446	6.97	5.32	98.6339	5.42	4.32	50.5751	7.82	4.84	91.5941	4.72	3.99	37.5714	6.74	4.82	78.2932	4.8	4.2	42.336	6.53	3.78	46.6516	4.06	3.61	26.4552	6.34	4.04
G	3	Rapamycin	6.35	4.94	77.4814	7.16	4.96	88.0737	7.08	4.68	77.5345	7.22	5.88	124.814	7.38	4.82	85.7276	8.81	5.63	139.625	5.43	3.89	41.0837	7.36	5.7	119.563	5.87	4.3	54.2681	8.41	5.12	110.232	6.59	3.91	50.3743	6.08	3.91	46.4758	5.65	3.07	26.6253	7.13	4.96	87.7047	5.64	3.84	41.5826	7.32	4.96
G	4	Rasagiline	5.4	4.19	47.4015	4.81	3.11	23.2614	5.84	5.05	74.4673	4.66	3.98	36.9081	5.99	5.54	91.9213	6.1	4.12	51.7719	7.19	5.78	120.103	6.96	4.75	78.5175	6.95	5.8	116.899	5.98	4.45	59.2095	7.84	6.52	166.641	7.97	5.23	109.001	8.1	7.04	200.724	8.38	5.22	114.171	8.93	7.82	273.045	9.27	6.09
G	5	Clorgyline	4.3	3.85	31.8684	4.02	3.4	23.2356	5.37	4.08	44.6956	5.08	4.5	51.435	5.32	3.44	31.4774	5.86	3.98	46.4124	5.03	3.34	28.0563	4.68	3.66	31.3457	5.77	3.69	39.2824	5.89	5.02	74.2152	5.63	3.94	43.6989	5.34	4.87	63.3241	6.51	4.51	66.207	5.4	4.95	66.1568	6.89	4.07	57.0661	6.06	4.66
H	1	Rasagiline	7.54	4.59	79.4267	6.13	3.41	35.6401	8.31	4.53	85.2643	7.71	3.44	45.6185	9.05	5.06	115.856	8.36	4.15	71.9901	9.78	4.74	109.867	7.36	3.81	53.4192	9.67	5.19	130.236	8.29	4.56	86.1895	9.1	5.35	130.232	9.37	4.59	98.704	10.41	5.68	167.926	8.55	4.58	89.6741	10.94	6.13	205.546	8.74	5.1
H	2	Rapamycin	7.75	5.95	137.185	8.31	5.57	128.908	7.43	5.6	116.502	9.49	5.85	162.386	7.08	4.91	85.3427	9.42	5.62	148.763	6.99	5.36	100.41	8.04	5.72	131.528	7.24	4.56	75.2728	8.63	4.86	101.919	6.09	4.53	62.4861	7.21	5.06	92.301	5.81	3.89	43.9588	7.28	4.76	82.4737	5.83	4.18	50.932	7.69	4.85
H	3	Loratadine	4.24	3.55	26.7173	5.09	3.38	29.0751	4.87	3.91	37.2265	5.59	4.25	50.4847	5.12	4.57	53.4653	7.81	4.45	77.3288	5.81	4.35	54.9699	7.43	4.89	88.8335	5.16	3.84	38.0436	8.44	4.69	92.8235	4.92	4.11	41.5546	7.73	5.06	98.9579	6.25	4.93	75.9528	7.64	5.24	104.888	6.14	5.81	103.631	7.01	5.35
H	4	Rasagiline	5.98	5.22	81.4727	4.89	4.26	44.3709	7.5	5.56	115.926	5.68	5.32	80.3788	7.57	4.47	75.6277	7.9	5.96	140.31	9	7.61	260.604	7.1	6.48	149.066	9.23	7.88	286.566	9.2	6.7	206.494	9.55	7.41	262.186	8.54	5.84	145.631	9.4	7.82	287.416	7.37	6.8	170.394	10.84	8.39	381.525	7.74	6.02
H	5	Vehicle	5.89	5.06	75.4026	5.78	2.93	24.8104	5.46	5.16	72.6879	5.75	3.26	30.5543	6.76	5.83	114.882	2.88	1	1.44	6.98	5	87.25	3	1	1.5	6.81	6.3	135.144				7.14	7.11	180.471				7.65	7.04	189.573				8.27	7.45	229.503
			2019-02-18		2019-02-20		2019-02-25		2019-02-27		2019-03-01		2019-03-04		2019-03-06		2019-03-08		2019-03-11		2019-03-13				No tumor/no measurable
Cage	Animal	Treatment	Right	Left	Right	Left	Right	Left	Right	Left	Right	Left	Right	Left	Right	Left	Right	Left	Right	Left	Right	Left
B	4	Clorgyline	118.242	32	115.058	40	143.071	84.6113	67.9005	116.036	105.937	105.942	40.7039	88.6519	85.9334	75.9456	46.7292	107.252	105.046	159.194	121.353	149.193
B	4	Clorgyline	32		32.16		42.7749		34.8553		49.6671		50.6025		43.2		67.8752		57.1202		71.3908
C	4	Clorgyline	59.1073	45.3198	98.0182	33.5857	142.869	59.1441	151.748	66.1582	149.098	81.6743	143.244	123.944	138.474	76.0788	174.277	75.3296	211.794	136.952	189.842	131.167
F	4	Clorgyline	37.3909	52.9356	78.4201	77.6444	124.156	99.8283	140.284	140.447	191.56	153.328	247.153	251.86	223.291	265.168	328.881	372.908	401.207	562.001	437.107	721.056
G	5	Clorgyline	31.8684	23.2356	44.6956	51.435	31.4774	46.4124	28.0563	31.3457	39.2824	74.2152	43.6989	63.3241	66.207	66.1568	57.0661	65.7983	56.2747	92.9044	53.7679	75.6285
B	1	Vehicle	64.7	83.8706	63.69	102.46		169.968		275.874		211.278		285.773		319.703		228.439		490.291		442.983
E	1	Vehicle	79.7552	38.4459	99.0735	31.7143	290.544	96.4483	214.984	67.4314	362.166	104.41	361.423	115.94	469.491	138.556	552.526	165.717	627.572	202.988	330.672	261.874
E	1	Vehicle		27.375		69.8083		143.89		99.3381		138.854		230.462		241.258		373.815		586.13		775.439
F	5	Vehicle		18.668		25.849		98.7744		146.929		171.903		210.006		164.844		266.916		360.092		406.709
H	5	Vehicle	75.4026	24.8104	72.6879	30.5543	114.882	1.44	87.25	1.5	135.144		180.471		189.573		229.503		331.734		313.404
B	3	Loratadine	13.5	56.5322	13.5	53.8669	50.9266	78.6984	53.1954	80.1364	80.8278	83.7135	58.4007	88.4925	60.3864	99.9102	87.5561	111.603	99.2167	144.804	113.88	159.027
D	2	Loratadine	84.5795	34.1441	151.728	34.8351	117.009	47.6493	79.477	44.0952	88.4547	49.0133	220.544	49.5846	148.684	47.327	304.64	80.2062	291.359	110.939	327.471	90.1618
F	3	Loratadine	28.9602	79.4947	21.0598	142.884	21.5791	159.624	25.9205	242.196	37.4407	173.441	57.8233	184.895	84.8071	282.565	85.6894	275.245	97.9909	304.189	130.355	293.355
H	3	Loratadine	26.7173	29.0751	37.2265	50.4847	53.4653	77.3288	54.9699	88.8335	38.0436	92.8235	41.5546	98.9579	75.9528	104.888	103.631	100.322	95.643	115.767	127.206	117.595
C	3	Rapamycin	165.26	126.555	125.249	133.756	158.877	111.525	101.319	79.8206	90.7037	54.5468	62.8654	58.1626	66.4188	35.4531	74.0015	60.0331	77.0721	56.2194	75.25	65.5274
D	1	Rapamycin	118.413	254.884	274.593	401.577	146.882	255.918	116.026	171.131	120.678	190.306	69.509	181.504	65.6243	124.222	72.5148	123.638	68.3271	139.08	63.0278	112.952
E	5	Rapamycin	253.95	155.693	307.326	226.311	258.456	145.327	188.647	134.55	171.308	95.2256	170.189	94.8247	146.722	47.5023	147.988	77.3216	162.81	80.5189	219.967	65.1502
G	3	Rapamycin	77.4814	88.0737	77.5345	124.814	85.7276	139.625	41.0837	119.563	54.2681	110.232	50.3743	46.4758	26.6253	87.7047	41.5826	90.0419	27.9552	82.2401	23.9664	58.7525
H	2	Rapamycin	137.185	128.908	116.502	162.386	85.3427	148.763	100.41	131.528	75.2728	101.919	62.4861	92.301	43.9588	82.4737	50.932	90.444	55.3017	91.9455	66.6262	96.5162
A	4	Rapamycin+Clorgyline	162.952	191.283	226.114	253.114	142.794	221.313	124.794	103.544	94.5258	120.506	53.5668	83.6065	59.5616	73.8752	68.2263	76.5297	71.2674	70.1568	40.2913	67.1281
A	5	Rapamycin+Clorgyline	258.073	113.936	307.351	179.538	260.752	94.7261	179.578	93.351	147.117	106.562	97.8272	116.573	116.64	78.821	103.266	72.6306	108.115	55.7654	59.5058	62.8575
C	5	Rapamycin+Clorgyline	98.7019	68.1743	128.905	76.4682	98.0361	54.0585	75.4124	86.4026	65.449	47.36	63.063	41.7027	65.0549	28.0007	48.009	28.6173	62.5097	37.2788	62.5416	29.5321
D	5	Rapamycin+Clorgyline	124.794	157.979	143.346	191.59	137.873	170.548	139.854	110.881	111.673	108.43	80.236	82.4171	83.9197	62.8402	73.7297	49.4309	58.4479	72.2274	60.025	80.4642
E	3	Rapamycin+Clorgyline	239.696	229.154	269.252	297.201	200.883	184.879	145.656	151.375	122.074	134.145	69.8281	144.102	99.5929	117.286	90.7383	99.873	103.081	79.768	112.288	64.2164
G	2	Rapamycin+Clorgyline	87.8692	127.744	106.66	160.887	63.6262	111.683	58.9446	98.6339	50.5751	91.5941	37.5714	78.2932	42.336	46.6516	26.4552	51.7395	22.6174	52.6956	18	41.9117
A	1	Rapamycin+Loratadine	202.772	153.04	203.951	218.44	137.827	187.719	44.5821	121.832	54.0666	79.634	75.5072	83.2945	50.3179	91.3728	37.7724	70.688	44.4729	71.7701	25.2123	61.0208
A	3	Rapamycin+Loratadine	213.374	114.988	198.652	143.307	151.118	87.1563	91.1118	63.5976	46.9604	67.9152	51.9845	52.5312	59.4333	42.7126	50.3561	42.3301	50.1985	34.7979	42.9609	48.4523
B	5	Rapamycin+Loratadine	68.0861	112.097	90.4823	156.884	85.5405	172.751	46.826	141.663	50.2137	90.1735	31.4226	50.4204	31.7447	67.9642	32.761	41.0858	30.4804	41.7198	25.432	38.88
C	1	Rapamycin+Loratadine	258.95	154.012	292.428	183.198	169.123	153.735	193.186	105.294	134.237	74.3371	122.809	60.2203	133.978	34.0594	103.408	38.9524	153.517	31.0043	113.568	37.9025
C	2	Rapamycin+Loratadine	112.408	180.404	159.564	273.594	81.3653	260.311	72.7839	114.327	79.7418	69.8947	41.1974	108.732	48.9122	84.032	42.1087	71.7561	38.4661	57.0463	35.129	65.933
G	1	Rapamycin+Loratadine	131.869	61.4125	205.876	89.6643	88.162	88.1011	81.0392	40.2356	100.02	80.2514	60.4431	58.0586	80.14	77.315	56.6572	63.4207	69.1027	42.4343	63.2066	40.7722
B	2	Rapamycin+Rasagiline	112.883	232.808	129.534	293.288	98.0455	223.556	101.202	201.669	111.644	158.73	70.1358	165.972	73.3726	130.286	77.6835	119.948	61.9923	128.71	56.0952	112.95
D	3	Rapamycin+Rasagiline	251.381	125.136	324.218	155.813	194.422	179.907	162.768	103.474	127.58	72.1681	104.633	71.3818	100.004	56.3671	130.252	67.4435	96.8691	66.3303	102.433	54.24
D	4	Rapamycin+Rasagiline	197.999	93.252	180.156	90.6685	191.704	113.731	108.607	113.255	139.508	102.356	136.248	154.107	81.2745	89.8502	96.7872	89.1955	107.605	108.643	107.26	141.972
E	2	Rapamycin+Rasagiline	303.04	152.908	338.388	199.92	286.224	154.16	313.924	122.742	217.375	94.3175	234.506	81.8176	111.175	64.5918	143.665	78.7881	165.635	89.8584	221.154	76.336
F	1	Rapamycin+Rasagiline	95.523	100.615	135.117	127.524	122.612	151.977	153.737	128.566	72.5669	97.2762	90.6785	79.5696	61.5255	72.5788	50.0903	77.5514	62.5391	87.1563	45.2008	74.2951
F	2	Rapamycin+Rasagiline	83.2091	85.6878	112.273	176.236	115.128	122.727	96.8659	98.5179	76.4106	93.4531	52.5844	62.8849	53.8093	33.759	53.4286	58.0223	49.1745	86.3443	42.384	61.1897
E	4	Rasagiline	4	33.5768	4	62.3651	1	155.14	0.5	158.233		155.955		212.399		180.063		245.667		357.139		494.438
G	4	Rasagiline	47.4015	23.2614	74.4673	36.9081	91.9213	51.7719	120.103	78.5175	116.899	59.2095	166.641	109.001	200.724	114.171	273.045	171.903	290.641	222.745	272.724	241.69
H	1	Rasagiline	79.4267	35.6401	85.2643	45.6185	115.856	71.9901	109.867	53.4192	130.236	86.1895	130.232	98.704	167.926	89.6741	205.546	113.664	260.665	150.152	315.377	138.343
H	4	Rasagiline	81.4727	44.3709	115.926	80.3788	75.6277	140.31	260.604	149.066	286.566	206.494	262.186	145.631	287.416	170.394	381.525	140.25	367.259	214.554	444.176	211.293
A	2
TM	REPLICATE	0	5	7	9	12	14	16	19	21			TM		REPLICATE	0	5	7	9	12	14	16	19	21		Average	DAY OF TREATMENT
Vehicle	2	99.0735	290.544	214.984	362.166	361.423	469.491	552.526	627.572	NA			Vehicle	E1R	2	100	293.261	216.995	365.552	364.803	473.882	557.693	633.44	NA			0	5	7	9	12	14	16	19	21
	3	72.6879	114.882	87.25	135.144	180.471	189.573	229.503	331.734	313.404				H5R	3	100	158.049	120.034	185.924	248.282	260.804	315.737	456.382	431.164		Vehicle	100	251.593	254.936	325.14	400.024	411.153	531.167	740.18	874.691
	4	102.46	169.968	275.874	211.278	285.773	319.703	228.439	490.291	442.983				B1L	4	100	165.887	269.251	206.205	278.911	312.027	222.955	478.519	432.348		Clorgyline	100	137.588	143.641	175.621	198.884	199.374	230.795	314.745	337.562
	5	31.7143	96.4483	67.4314	104.41	115.94	138.556	165.717	202.988	261.874				E1L1	5	100	304.117	212.622	329.22	365.577	436.888	522.533	640.054	825.731		Rasagiline	100	149.423	183.422	201.893	233.734	245.864	317.167	397.866	447.579
	6	69.8083	143.89	99.3381	138.854	230.462	241.258	373.815	586.13	775.439				E1L2	6	100	206.122	142.301	198.908	330.136	345.6	535.488	839.627	1110.81		Loratadine	100	156.026	167.248	192.295	199.523	234.86	295.424	334.835	376.545
	7	25.849	98.7744	146.929	171.903	210.006	164.844	266.916	360.092	406.709				F5L	7	100	382.12	568.413	665.028	812.434	637.717	1032.59	1393.06	1573.4		Rapamycin	100	86.3059	66.224	58.8039	47.4147	39.6228	46.8669	45.7673	45.5121
Clorgyline	1	115.058	143.071	67.9005	105.937	40.7039	85.9334	46.7292	105.046	121.353			Clorgyline	B4R1	1	100	124.347	59.0144	92.0727	35.377	74.6873	40.6138	91.2987	105.472		Rapamycin+Clorgyline	100	73.8348	62.9211	53.2218	42.8532	38.4124	34.2193	35.0226	31.3299
	2	32.16	42.7749	34.8553	49.6671	50.6025	43.2	67.8752	57.1202	71.3908				B4R2	2	100	133.007	108.381	154.437	157.346	134.328	211.055	177.613	221.986		Rapamycin+Rasagiline	100	91.9157	79.97	64.8995	63.0555	45.5827	49.7242	53.7553	52.6721
	3	98.0182	142.869	151.748	149.098	143.244	138.474	174.277	211.794	189.842				C4R	3	100	145.758	154.816	152.112	146.14	141.274	177.8	216.076	193.68		Rapamycin+Loratadine	100	77.0021	50.4252	45.5882	36.6154	37.9632	31.3047	29.9802	27.5364
	4	78.4201	124.156	140.284	191.56	247.153	223.291	328.881	401.207	437.107				F4R	4	100	158.322	178.888	244.274	315.165	284.737	419.383	511.613	557.391
	5	44.6956	31.4774	28.0563	39.2824	43.6989	66.207	57.0661	56.2747	53.7679				G5R	5	100	70.4261	62.772	87.8889	97.7701	148.129	127.677	125.907	120.298		SEM
	6	40	84.6113	116.036	105.942	88.6519	75.9456	107.252	159.194	149.193				B4L	6	100	211.528	290.09	264.854	221.63	189.864	268.129	397.986	372.984			DAY OF TREATMENT
	7	33.5857	59.1441	66.1582	81.6743	123.944	76.0788	75.3296	136.952	131.167				C4L	7	100	176.099	196.983	243.182	369.04	226.522	224.291	407.77	390.546		TM	0	5	7	9	12	14	16	19	21
	8	77.6444	99.8283	140.447	153.328	251.86	265.168	372.908	562.001	721.056				F4L	8	100	128.571	180.885	197.475	324.376	341.516	480.278	723.815	928.665		Vehicle	2.40207e-15	33.6775	61.5485	68.9999	78.3923	51.4522	106.05	131.645	183.101
	9	51.435	46.4124	31.3457	74.2152	63.3241	66.1568	65.7983	92.9044	75.6285				G5L	9	100	90.235	60.9424	144.289	123.115	128.622	127.925	180.625	147.037		Clorgyline	1.67477e-15	14.1802	26.0424	21.8512	38.3599	28.2293	47.1148	70.0986	89.2265
Rasagiline	1	74.4673	91.9213	120.103	116.899	166.641	200.724	273.045	290.641	272.724			Rasagiline	G4R	1	100	123.439	161.283	156.98	223.777	269.547	366.665	390.294	366.234		Rasagiline	0	21.0442	19.1387	18.0737	24.392	17.1832	38.2151	51.137	74.6249
	2	85.2643	115.856	109.867	130.236	130.232	167.926	205.546	260.665	315.377				H1R	2	100	135.879	128.854	152.744	152.74	196.947	241.069	305.714	369.881		Loratadine	0	32.902	35.1119	59.8496	37.8098	43.7803	56.4314	64.6694	81.759
	3	115.926	75.6277	260.604	286.566	262.186	287.416	381.525	367.259	444.176				H4R	3	100	65.2379	224.802	247.197	226.167	247.931	329.111	316.805	383.155		Rapamycin	0	7.58085	5.89317	4.93956	3.57413	4.92496	4.42928	4.21432	5.31275
	4	62.3651	155.14	158.233	155.955	212.399	180.063	245.667	357.139	494.438				E4L	4	100	248.762	253.721	250.069	340.573	288.725	393.918	572.659	792.812		Rapamycin+Clorgyline	0	3.85872	5.97903	2.89408	3.72137	2.66842	2.04442	2.40767	3.22745
	5	36.9081	51.7719	78.5175	59.2095	109.001	114.171	171.903	222.745	241.69				G4L	5	100	140.272	212.738	160.424	295.331	309.338	465.76	603.512	654.842		Rapamycin+Rasagiline	2.76578e-15	6.18226	6.91502	5.99754	10.4853	5.81531	5.09577	6.58248	10.0048
	6	45.6185	71.9901	53.4192	86.1895	98.704	89.6741	113.664	150.152	138.343				H1L	6	100	157.809	117.1	188.935	216.368	196.574	249.161	329.147	303.261		Rapamycin+Loratadine	0	6.07791	4.79803	5.18989	2.95008	4.94909	3.88214	3.09448	2.55424
	7	80.3788	140.31	149.066	206.494	145.631	170.394	140.25	214.554	211.293				H4L	7	100	174.561	185.454	256.901	181.181	211.989	174.487	266.929	262.871
Loratadine	1	13.5	50.9266	53.1954	80.8278	58.4007	60.3864	87.5561	99.2167	113.88			Loratadine	B3R	1	100	377.234	394.04	598.725	432.597	447.306	648.564	734.938	843.558
	2	151.728	117.009	79.477	88.4547	220.544	148.684	304.64	291.359	327.471				D2R	2	100	77.1176	52.3812	58.2981	145.354	97.9936	200.78	192.027	215.827
	3	21.0598	21.5791	25.9205	37.4407	57.8233	84.8071	85.6894	97.9909	130.355				F3R	3	100	102.466	123.08	177.783	274.567	402.696	406.886	465.298	618.975
	4	37.2265	53.4653	54.9699	38.0436	41.5546	75.9528	103.631	95.643	127.206				H3R	4	100	143.622	147.663	102.195	111.626	204.029	278.38	256.922	341.709		Log-transformed
	5	53.8669	78.6984	80.1364	83.7135	88.4925	99.9102	111.603	144.804	159.027				B3L	5	100	146.098	148.767	155.408	164.28	185.476	207.182	268.818	295.223			Contrast	Df	P value	Diiference	Wilcoxon P value
	6	34.8351	47.6493	44.0952	49.0133	49.5846	47.327	80.2062	110.939	90.1618				D2L	6	100	136.785	126.583	140.701	142.341	135.86	230.245	318.47	258.825		Vehicle vs loratadine	-21.29	12.7	0.01	-457	0.01
	7	142.884	159.624	242.196	173.441	184.895	282.565	275.245	304.189	293.355				F3L	7	100	111.716	169.505	121.386	129.402	197.758	192.635	212.893	205.31		Vehicle vs clorgyline	-22.83	13.1	0.01	-496	0.01
	8	50.4847	77.3288	88.8335	92.8235	98.9579	104.888	100.322	115.767	117.595				H3L	8	100	153.173	175.961	183.865	196.016	207.762	198.717	229.311	232.933		Vehicle vs rasagiline	-17.1	12.4	0.05	-386	0.03
Rapamycin	1	125.249	158.877	101.319	90.7037	62.8654	66.4188	74.0015	77.0721	75.25			Rapamycin	C3R	1	100	126.849	80.8937	72.4188	50.1923	53.0294	59.0835	61.5351	60.0803
	2	274.593	146.882	116.026	120.678	69.509	65.6243	72.5148	68.3271	63.0278				D1R	2	100	53.4907	42.2537	43.9481	25.3134	23.8987	26.4081	24.883	22.9531
	3	307.326	258.456	188.647	171.308	170.189	146.722	147.988	162.81	219.967				E5R	3	100	84.0985	61.3833	55.7415	55.3773	47.7416	48.1534	52.9762	71.5745		Log-transformed
	4	77.5345	85.7276	41.0837	54.2681	50.3743	26.6253	41.5826	27.9552	23.9664				G3R	4	100	110.567	52.9876	69.9923	64.9702	34.34	53.6311	36.0552	30.9106				Contrast	Df	P value	Diiference	Wilcoxon P value
	5	116.502	85.3427	100.41	75.2728	62.4861	43.9588	50.932	55.3017	66.6262				H2R	5	100	73.254	86.187	64.6105	53.6351	37.7321	43.7176	47.4683	57.1887		Rapamycin vs Rapamycin+Clorgyline		-0.016	37.8	0.03	-15	0.03	Non-transformed, LR test P = 0.069
	6	133.756	111.525	79.8206	54.5468	58.1626	35.4531	60.0331	56.2194	65.5274				C3L	6	100	83.3788	59.6761	40.7807	43.484	26.5057	44.8824	42.0312	48.9901		Rapamycin vs Rapamycin+Loratadine		-0.018	36.1	0.04	-18	0.006	Non-transformed, LR test P = 0.016
	7	401.577	255.918	171.131	190.306	181.504	124.222	123.638	139.08	112.952				D1L	7	100	63.7281	42.6146	47.3895	45.1978	30.9334	30.7882	34.6335	28.1271		Rapamycin vs Rapamycin+Rasagiline		-0.001	20	0.93	2.3	0.71	Non-transformed, LR test P = 0.31
	8	226.311	145.327	134.55	95.2256	94.8247	47.5023	77.3216	80.5189	65.1502				E5L	8	100	64.2155	59.4535	42.0774	41.9002	20.9899	34.1661	35.5789	28.788
	9	124.814	139.625	119.563	110.232	46.4758	87.7047	90.0419	82.2401	58.7525				G3L	9	100	111.867	95.7934	88.317	37.2362	70.2686	72.1411	65.8904	47.0722
	10	162.386	148.763	131.528	101.919	92.301	82.4737	90.444	91.9455	96.5162				H2L	10	100	91.6106	80.9972	62.7632	56.8406	50.7887	55.697	56.6216	59.4364
Rapamycin+Clorgyline	1	226.114	142.794	124.794	94.5258	53.5668	59.5616	68.2263	71.2674	40.2913			Rapamycin+Clorgyline	A4R	1	100	63.1515	55.1908	41.8046	23.6902	26.3414	30.1734	31.5184	17.8191
	2	307.351	260.752	179.578	147.117	97.8272	116.64	103.266	108.115	59.5058				A5R	2	100	84.8384	58.4277	47.8659	31.8291	37.95	33.5988	35.1764	19.3608
	3	128.905	98.0361	75.4124	65.449	63.063	65.0549	48.009	62.5097	62.5416				C5R	3	100	76.0532	58.5024	50.7732	48.9222	50.4674	37.2438	48.4929	48.5177
	4	143.346	137.873	139.854	111.673	80.236	83.9197	73.7297	58.4479	60.025				D5R	4	100	96.182	97.5634	77.904	55.9735	58.5432	51.4346	40.7738	41.8741
	5	269.252	200.883	145.656	122.074	69.8281	99.5929	90.7383	103.081	112.288				E3R	5	100	74.6078	54.0968	45.3381	25.9341	36.9888	33.7002	38.2841	41.7037
	6	106.66	63.6262	58.9446	50.5751	37.5714	42.336	26.4552	22.6174	18				G2R	6	100	59.6533	55.2639	47.4171	35.2254	39.6924	24.8032	21.2051	16.876
	7	253.114	221.313	103.544	120.506	83.6065	73.8752	76.5297	70.1568	67.1281				A4L	7	100	87.4363	40.9081	47.6095	33.0312	29.1866	30.2353	27.7175	26.5209
	8	179.538	94.7261	93.351	106.562	116.573	78.821	72.6306	55.7654	62.8575				A5L	8	100	52.761	51.9951	59.3531	64.9296	43.9021	40.4541	31.0605	35.0106
	9	76.4682	54.0585	86.4026	47.36	41.7027	28.0007	28.6173	37.2788	29.5321				C5L	9	100	70.6941	112.991	61.9342	54.536	36.6175	37.4238	48.7507	38.6201
	10	191.59	170.548	110.881	108.43	82.4171	62.8402	49.4309	72.2274	80.4642				D5L	10	100	89.017	57.8739	56.5946	43.0174	32.7993	25.8003	37.699	41.9981
	11	297.201	184.879	151.375	134.145	144.102	117.286	99.873	79.768	64.2164				E3L	11	100	62.2067	50.9337	45.1363	48.4864	39.4637	33.6046	26.8398	21.6071
	12	160.887	111.683	98.6339	91.5941	78.2932	46.6516	51.7395	52.6956	41.9117				G2L	12	100	69.417	61.3064	56.9308	48.6635	28.9966	32.1589	32.7532	26.0504
Rapamycin+Rasagiline	1	129.534	98.0455	101.202	111.644	70.1358	73.3726	77.6835	61.9923	56.0952			Rapamycin+Rasagiline	B2R	1	100	75.6912	78.1284	86.1893	54.1449	56.6437	59.9717	47.8581	43.3055
	2	324.218	194.422	162.768	127.58	104.633	100.004	130.252	96.8691	102.433				D3R	2	100	59.9663	50.2032	39.3499	32.2725	30.8446	40.1742	29.8777	31.5939
	3	180.156	191.704	108.607	139.508	136.248	81.2745	96.7872	107.605	107.26				D4R	3	100	106.41	60.2849	77.4371	75.6277	45.1133	53.724	59.7284	59.5369
	4	338.388	286.224	313.924	217.375	234.506	111.175	143.665	165.635	221.154				E2R	4	100	84.5846	92.7703	64.2385	69.301	32.8542	42.4556	48.9482	65.355
	5	135.117	122.612	153.737	72.5669	90.6785	61.5255	50.0903	62.5391	45.2008				F1R	5	100	90.745	113.781	53.7069	67.1113	45.5351	37.0719	46.2853	33.4532
	6	112.273	115.128	96.8659	76.4106	52.5844	53.8093	53.4286	49.1745	42.384				F2R	6	100	102.543	86.277	68.0578	46.8361	47.9272	47.588	43.799	37.7508
	7	293.288	223.556	201.669	158.73	165.972	130.286	119.948	128.71	112.95				B2L	7	100	76.224	68.7613	54.1209	56.5901	44.4227	40.8978	43.8854	38.5118
	8	155.813	179.907	103.474	72.1681	71.3818	56.3671	67.4435	66.3303	54.24				D3L	8	100	115.463	66.4088	46.3171	45.8125	36.1761	43.2849	42.5704	34.811
	9	90.6685	113.731	113.255	102.356	154.107	89.8502	89.1955	108.643	141.972				D4L	9	100	125.436	124.911	112.891	169.967	99.0975	98.3754	119.825	156.584
	10	199.92	154.16	122.742	94.3175	81.8176	64.5918	78.7881	89.8584	76.336				E2L	10	100	77.1106	61.3956	47.1776	40.9252	32.3088	39.4098	44.9472	38.1833
	11	127.524	151.977	128.566	97.2762	79.5696	72.5788	77.5514	87.1563	74.2951				F1L	11	100	119.176	100.817	76.2809	62.396	56.914	60.8134	68.3453	58.2599
	12	176.236	122.727	98.5179	93.4531	62.8849	33.759	58.0223	86.3443	61.1897				F2L	12	100	69.638	55.9012	53.0274	35.6823	19.1556	32.9231	48.9937	34.7204
Rapamycin+Loratadine	1	203.951	137.827	44.5821	54.0666	75.5072	50.3179	37.7724	44.4729	25.2123			Rapamycin+Loratadine	A1R	1	100	67.5787	21.8592	26.5096	37.0223	24.6716	18.5204	21.8057	12.362
	2	198.652	151.118	91.1118	46.9604	51.9845	59.4333	50.3561	50.1985	42.9609				A3R	2	100	76.0716	45.8651	23.6395	26.1686	29.9183	25.3489	25.2696	21.6262
	3	90.4823	85.5405	46.826	50.2137	31.4226	31.7447	32.761	30.4804	25.432				B5R	3	100	94.5384	51.7516	55.4956	34.7279	35.0839	36.2071	33.6865	28.1071
	4	292.428	169.123	193.186	134.237	122.809	133.978	103.408	153.517	113.568				C1R	4	100	57.8339	66.0626	45.9041	41.9962	45.8158	35.3618	52.4973	38.8362
	5	159.564	81.3653	72.7839	79.7418	41.1974	48.9122	42.1087	38.4661	35.129				C2R	5	100	50.9924	45.6144	49.9749	25.8188	30.6537	26.3899	24.1071	22.0157
	6	205.876	88.162	81.0392	100.02	60.4431	80.14	56.6572	69.1027	63.2066				G1R	6	100	42.8229	39.3631	48.5829	29.359	38.9264	27.5201	33.5652	30.7013
	7	218.44	187.719	121.832	79.634	83.2945	91.3728	70.688	71.7701	61.0208				A1L	7	100	85.9361	55.7736	36.4557	38.1315	41.8296	32.3603	32.8557	27.9348
	8	143.307	87.1563	63.5976	67.9152	52.5312	42.7126	42.3301	34.7979	48.4523				A3L	8	100	60.8181	44.3787	47.3916	36.6565	29.8051	29.5381	24.2821	33.8103
	9	156.884	172.751	141.663	90.1735	50.4204	67.9642	41.0858	41.7198	38.88				B5L	9	100	110.114	90.2983	57.478	32.1388	43.3214	26.1887	26.5928	24.7827
	10	183.198	153.735	105.294	74.3371	60.2203	34.0594	38.9524	31.0043	37.9025				C1L	10	100	83.9172	57.4755	40.5774	32.8717	18.5916	21.2624	16.9239	20.6894
	11	273.594	260.311	114.327	69.8947	108.732	84.032	71.7561	57.0463	65.933				C2L	11	100	95.1452	41.7873	25.5469	39.7422	30.7141	26.2273	20.8507	24.0989
	12	89.6643	88.1011	40.2356	80.2514	58.0586	77.315	63.4207	42.4343	40.7722				G1L	12	100	98.2567	44.8736	89.5021	64.7511	86.2272	70.7313	47.3258	45.472
[truncated: 13 more columns]
