# Supplementary material for: Histamine signaling and metabolism identify potential biomarkers and therapies for lymphangioleiomyomatosis
Source: EMBO Mol Med. 2021 Aug 11;13(9):e13929. doi: 10.15252/emmm.202113929 (PMC8422079; doi:10.15252/emmm.202113929)
Supplement: Supplementary file 9 — Source Data for Figure 6 [file EMMM-13-e13929-s010.zip › EMM-2021-13929_Fig6/EMM-2021-13929_Fig6E/EMM-2021-13929_Fig6E.xlsx]

## Sheet: 6E
		2019-04-08						2019-04-11						2019-04-15						2019-04-23						2019-04-29						2019-05-07						2019-05-14
		Right			Left			Right			Left			Right			Left			Right			Left			Right			Left			Right			Left			Right			Left
Cage	Animal	L	W	Vol	L	W	Vol	L	W	Vol	L	W	Vol	L	W	Vol	L	W	Vol	L	W	Vol	L	W	Vol	L	W	Vol	L	W	Vol	L	W	Vol	L	W	Vol	L	W	Vol	L	W	Vol
A3	A02_1	7.49	4.98	92.8775	5.97	3.73	41.53	7.48	5.23	102.3	5.4	4.17	46.95	7.45	4.73	83.3391	5.22	3.67	35.1538	8.49	6.22	164.232	4.4	3.77	31.2684	9.67	7.11	244.419	4.55	3.97	35.856	12.23	9.11	507.497	6.28	4.98	77.8733	13.22	10.28	698.534	6.66	5.13	87.6353
A4	A02_2	5.89	4.78	67.2885	6.32	4.12	53.6391	6.93	5.09	89.7716	5.89	4.49	59.3715	6.8	5.24	93.3558	5.71	4.32	53.2812	8.59	5.96	152.565	0	0	0	12.45	7.35	336.29	0	0	0	13.28	9.73	628.628	0	0	0	16.79	12.05	1218.97	0	0	0
B5	A02_3	5.16	4.64	55.5464	6.48	3.75	45.5625	5.82	4.05	47.7313	5.74	4.07	47.5413	5.06	3.69	34.4487	5.85	3.74	40.9137	5.24	3.7	35.8678	3.98	2.55	12.94	7.24	4.62	77.2667	4.89	3.31	26.7877	7.89	4.82	91.6518	4.9	4.65	52.9751	10.24	6.89	243.057	7.51	6.47	157.188
C1	A02_4	3.55	2.56	11.6326	4.66	3.89	35.2578	4.34	3.44	25.6789	5.04	4.63	54.021	4.52	3.7	30.9394	5	4.42	48.841	5.46	4.4	52.8528	5.26	4.01	42.2907	6.53	5.89	113.27	5.58	4.01	44.8635
C1	A02_4	5.31	4.89	63.4866				5.83	5.23	79.7337				6	4.86	70.8588				6.95	5.21	94.3257				7.24	6	130.32
C2	A02_5	6.92	5.61	108.893	5.85	4.02	47.2692	6.33	5.32	89.5771	5.83	3.76	41.2111	6.61	5.42	97.089	6.38	4.45	63.17	7.03	5.91	122.772	4.73	3.54	29.6372	8.09	6.73	183.21	2	2	4	10.57	8.12	348.463	0	0	0	13.31	8.71	504.876	0	0	0
C2	A02_5				3	3	13.5				3	3	13.5				1	1	0.5				0	0	0				0	0	0				0	0	0				0	0	0
A5	A03_1	5.44	3.4	31.4432	4.71	3.2	24.1152	5.56	3.73	38.6779	4.12	3.17	20.7007	5.55	3.9	42.2077	5.15	3.78	36.7926	5.19	3.54	32.5195	4.52	3.5	27.685	6.29	4.57	65.683	4.53	3.85	33.573	7.67	4.87	90.9543	4.88	3.95	38.0701	9.01	6.03	163.806	6.04	5.59	94.3693
B1	A03_2	4.35	3.02	19.8369	5.91	3.6	38.2968	4.41	3.42	25.7906	5.18	2.98	23.0002	1	1	0.5	4.54	3.32	25.0208	0	0	0	0	0	0	0	0	0	0	0	0	4.8	3.56	30.4166	0	0	0	6.31	4.13	53.8145	0	0	0
B2	A03_3	4.5	3.47	27.092	5.87	4.67	64.0091	4.63	3.84	34.1361	5.54	4.2	48.8628	4.87	3.65	32.4403	4.65	4.45	46.0408	6.01	5.23	82.1955	4.13	4.04	33.7041	6.74	6.21	129.961	0	0	0	7.86	6.99	192.02	0	0	0	10.37	8.97	417.19	0	0	0
C3	A03_4	3	3	13.5	4.42	3.42	25.849	4.7	2.88	19.4918	5.31	2.99	23.736	1	1	0.5	4.24	3.15	21.0357	0	0	0	0	0	0	0	0	0	0	0	0	0	0	0	0	0	0	0	0	0	0	0	0
C4	A03_5				6.18	4.11	52.1966				0	0	0				0	0	0				0	0	0				0	0	0	1	1	0.5	0	0	0	2	2	4	0	0	0
A1	EV1	5.15	3.93	39.7706	5.86	3.89	44.3371	6.17	4.54	63.5868	6.17	3.98	48.8676	7.24	4.85	85.1514	6.37	3.7	43.6027	7.78	5.99	139.574	7.84	5.04	99.5743	8.37	7.44	231.655	8.05	5.49	121.314	10.67	6.8	246.69	9.73	6	175.14	11.46	6.59	248.843	9.99	6.54	213.644
A2	EV2	4.02	3.77	28.5679	5.53	3.56	35.0425	4.53	3.81	32.879	5.79	3.36	32.6834	4.08	3.53	25.4202	5.64	4.38	54.1	5.07	3.74	35.4586	4.57	3.66	30.6089	2	2	4	6.55	5.4	95.499	5.56	3.68	37.6479	8.7	6.79	200.553	7.81	5.34	111.353	10.58	8.66	396.727
B3	EV3	5	4.02	40.401	5.83	3.73	40.5561	5.83	3.8	42.0926	5.32	3.23	27.7515	6.13	4.02	49.5316	5.96	3.54	37.3442	6.7	4.79	76.8627	6.28	3.85	46.5427	8.1	4.8	93.312	6.24	4.19	54.775	10.77	6.66	238.855	8.26	5.48	124.026	13.54	7.88	420.379	10.48	6.75	238.748
B4	EV4	5.46	3.53	34.0183	4.06	2.52	12.8913	5.18	4.01	41.6475	4.79	3.36	27.0386	5.71	3.47	34.3768	5.15	3.61	33.5577	6.98	4.59	73.5277	6.22	4.77	70.7615	8.62	5.86	148.004	6.66	5.74	109.716	10.1	9.12	420.031	8.01	7.31	214.012	12.94	10.39	698.45	8.54	7.73	255.145
B4	EV4				2	2	4				4.47	2.95	19.4501				3.6	3.03	16.5256				3.79	3.74	26.5065				4.93	4.84	57.7441				6.96	5.73	114.258				7.31	6.11	136.449
C5	EV5	6.99	3.49	42.5694	4.6	2.8	18.032	6.99	3.45	41.5992	4.72	3.1	22.6796	5.89	3.88	44.3352	6.75	4.13	57.567	8.38	4.87	99.3738	8	3.27	42.7716	10.56	6.71	237.727	7.78	3.33	43.1358	13.94	8.49	502.398	9.42	4.05	77.2558	13	9.45	580.466	9.72	3.35	54.5414
TM	REPLICATE	0	3	7	15	21	29	36			TM	REPLICATE	0	3	7	15	21	29	36
shMAOA 02	1	92.8775	102.3	83.3391	164.232	244.419	507.497	698.534			shMAOA 02	1	100	110.145	89.7301	176.827	263.163	546.415	752.103
	2	67.2885	89.7716	93.3558	152.565	336.29	628.628	1218.97				2	100	133.413	138.74	226.733	499.773	934.228	1811.56
	3	55.5464	47.7313	34.4487	35.8678	77.2667	91.6518	243.057				3	100	85.9305	62.018	64.5727	139.103	165.001	437.575
	4	11.6326	25.6789	30.9394	52.8528	113.27						4	100	220.749	265.971	454.349	973.723	0	0
	5	63.4866	79.7337	70.8588	94.3257	130.32						5	100	125.591	111.612	148.576	205.272	0	0
	6	108.893	89.5771	97.089	122.772	183.21	348.463	504.876				6	100	82.2612	89.1596	112.745	168.247	320.004	463.642
	7	41.53	46.95	35.1538	31.2684	35.856	77.8733	87.6353				7	100	113.051	84.6468	75.2911	86.3377	187.511	211.017
	8	53.6391	59.3715	53.2812	0	0	0	0				8	100	110.687	99.3327	0	0	0	0
	9	45.5625	47.5413	40.9137	12.94	26.7877	52.9751	157.188				9	100	104.343	89.7969	28.4005	58.7932	116.269	344.994
	10	35.2578	54.021	48.841	42.2907	44.8635						10	100	153.217	138.525	119.947	127.244	0	0
	11	47.2692	41.2111	63.17	29.6372	4	0	0				11	100	87.1839	133.639	62.6989	8.46218	0	0
	12	13.5	13.5	0.5	0	0	0	0				12	100	100	3.7037	0	0	0	0
shMAOA 03	1	31.4432	38.6779	42.2077	5.19	65.683	90.9543	163.806			shMAOA 03	1	100	123.009	134.235	16.506	208.894	289.265	520.958
	2	19.8369	25.7906	0.5	0	0	30.4166	53.8145				2	100	130.013	2.52056	0	0	153.334	271.285
	3	27.092	34.1361	32.4403	6.01	129.961	192.02	417.19				3	100	126	119.741	22.1836	479.702	708.77	1539.9
	4	13.5	19.4918	0.5	0	0	0	0				4	100	144.384	3.7037	0	0	0	0
	5						0.5	4				5	#DIV/0!	#DIV/0!	#DIV/0!	#DIV/0!	#DIV/0!	#DIV/0!	#DIV/0!
	6	24.1152	20.7007	36.7926	27.685	33.573	38.0701	94.3693				6	100	85.841	152.57	114.803	139.219	157.868	391.327
	7	38.2968	23.0002	25.0208	0	0	0	0				7	100	60.0579	65.334	0	0	0	0
	8	64.0091	48.8628	46.0408	33.7041	0	0	0				8	100	76.3372	71.9285	52.6552	0	0	0
	9	25.849	23.736	21.0357	0	0	0	0				9	100	91.8253	81.379	0	0	0	0
	10	52.1966	0	0	0	0	0	0				10	100	0	0	0	0	0	0
Control	1	39.7706	63.5868	85.1514	139.574	231.655	246.69	248.843			Control	1	100	159.884	214.106	350.946	582.477	620.283	625.696
	2	28.5679	32.879	25.4202	35.4586	4	37.6479	111.353				2	100	115.09	88.9817	124.12	14.0017	131.784	389.785
	3	40.401	42.0926	49.5316	76.8627	93.312	238.855	420.379				3	100	104.187	122.6	190.25	230.965	591.21	1040.52
	4	34.0183	41.6475	34.3768	73.5277	148.004	420.031	698.45				4	100	122.427	101.054	216.142	435.071	1234.72	2053.16
	5	42.5694	41.5992	44.3352	99.3738	237.727	502.398	580.466				5	100	97.7209	104.148	233.439	558.446	1180.19	1363.57
	6	44.3371	48.8676	43.6027	99.5743	121.314	175.14	213.644				6	100	110.218	98.3436	224.585	273.617	395.019	481.864
	7	35.0425	32.6834	54.1	30.6089	95.499	200.553	396.727				7	100	93.2679	154.384	87.3481	272.523	572.313	1132.13
	8	40.5561	27.7515	37.3442	46.5427	54.775	124.026	238.748				8	100	68.4275	92.0803	114.761	135.06	305.812	588.685
	9	12.8913	27.0386	33.5577	70.7615	109.716	214.012	255.145				9	100	209.743	260.312	548.909	851.081	1660.12	1979.2
	10	4	19.4501	16.5256	26.5065	57.7441	114.258	136.449				10	100	486.252	413.14	662.663	1443.6	2856.46	3411.22
	11	18.032	22.6796	57.567	42.7716	43.1358	77.2558	54.5414				11	100	125.774	319.249	237.198	239.218	428.437	302.47
												Contrast	Df	P value	Diiference	Wilcoxon P value
										Control vs shMAOA-02		-0.11	29	0.005	-660	0.01
										Control vs shMAOA-03		-0.09	29	0.01	-670	0.01
										hMAOA-02 vs 03		0.02	29	0.6	-32	0.9
