# Supplementary material for: Histamine signaling and metabolism identify potential biomarkers and therapies for lymphangioleiomyomatosis
Source: EMBO Mol Med. 2021 Aug 11;13(9):e13929. doi: 10.15252/emmm.202113929 (PMC8422079; doi:10.15252/emmm.202113929)
Supplement: Supplementary file 9 — Source Data for Figure 6 [file EMMM-13-e13929-s010.zip › EMM-2021-13929_Fig6/EMM-2021-13929_Fig6D/EMM-2021-13929_Fig6D.xlsx]

## Sheet: 6D
Cage	Animal	Treatment	Right	Left	Lungs
A	1	Rapamycin+Loratadine	0.042	0.054	0.333
A	2
A	3	Rapamycin+Loratadine	0.019	0.072	0.358
A	4	Rapamycin+Clorgyline	0.063	0.091	0.338
A	5	Rapamycin+Clorgyline	0.115	0.053	0.246
B	1	Vehicle		0.339	0.208
B	2	Rapamycin+Rasagiline	0.057	0.165	0.262
B	3	Loratadine	0.155	0.165	0.244
B	4	Clorgyline	0.18	0.222	0.209
	4		0.109
B	5	Rapamycin+Loratadine	0.04	0.039	0.233
C	1	Rapamycin+Loratadine	0.146	0.033	0.216
C	2	Rapamycin+Loratadine	0.05	0.084	0.207
C	3	Rapamycin	0.055	0.05
C	4	Clorgyline	0.316	0.143	0.185
C	5	Rapamycin+Clorgyline	0.06	0.039	0.334
D	1	Rapamycin	0.072	0.102	0.245
D	2	Loratadine	0.437	0.071	0.178
D	3	Rapamycin+Rasagiline	0.082	0.094	0.21
D	4	Rapamycin+Rasagiline	0.1	0.105	0.209
D	5	Rapamycin+Clorgyline	0.06	0.06	0.263
E	1	Vehicle	0.598	0.232	0.215
	1			0.996
E	2	Rapamycin+Rasagiline	0.188	0.091	0.28
E	3	Rapamycin+Clorgyline	0.096	0.093	0.242
E	4	Rasagiline		0.426	0.219
E	5	Rapamycin	0.127	0.052	0.192
F	1	Rapamycin+Rasagiline	0.051	0.068	0.202
F	2	Rapamycin+Rasagiline	0.033	0.051	0.311
F	3	Loratadine	0.136	0.362	0.196
F	4	Clorgyline	0.772	0.778	0.205
F	5	Vehicle		0.492	0.208
G	1	Rapamycin+Loratadine	0.057	0.017	0.19
G	2	Rapamycin+Clorgyline	0.028	0.047	0.199
G	3	Rapamycin	0.036	0.06	0.292
G	4	Rasagiline	0.472	0.266	0.175
G	5	Clorgyline	0.054	0.071	0.251
H	1	Rasagiline	0.32	0.117	0.227
H	2	Rapamycin	0.02	0.04	0.267
H	3	Loratadine	0.101	0.126	0.241
H	4	Rasagiline	0.399	0.135	0.261
H	5	Vehicle	0.374		0.288
