# Supplementary material for: Histamine signaling and metabolism identify potential biomarkers and therapies for lymphangioleiomyomatosis
Source: EMBO Mol Med. 2021 Aug 11;13(9):e13929. doi: 10.15252/emmm.202113929 (PMC8422079; doi:10.15252/emmm.202113929)
Supplement: Supplementary file 10 — Source Data for Figure 7 [file EMMM-13-e13929-s002.zip]

Archive with 100 entries (85 files):
- EMM-2021-13929_Fig7/
- EMM-2021-13929_Fig7/.DS_Store
- __MACOSX/
- __MACOSX/EMM-2021-13929_Fig7/
- __MACOSX/EMM-2021-13929_Fig7/._.DS_Store
- EMM-2021-13929_Fig7/EMM-2021-13929_Fig7C/
- EMM-2021-13929_Fig7/EMM-2021-13929_Fig7C/EMM-2021-13929_Fig7C.xlsx
- __MACOSX/EMM-2021-13929_Fig7/EMM-2021-13929_Fig7C/
- __MACOSX/EMM-2021-13929_Fig7/EMM-2021-13929_Fig7C/._EMM-2021-13929_Fig7C.xlsx
- __MACOSX/EMM-2021-13929_Fig7/._EMM-2021-13929_Fig7C
- EMM-2021-13929_Fig7/EMM-2021-13929_Fig7D/
- EMM-2021-13929_Fig7/EMM-2021-13929_Fig7D/.DS_Store
- __MACOSX/EMM-2021-13929_Fig7/EMM-2021-13929_Fig7D/
- __MACOSX/EMM-2021-13929_Fig7/EMM-2021-13929_Fig7D/._.DS_Store
- EMM-2021-13929_Fig7/EMM-2021-13929_Fig7D/EMM-2021-13929_Fig7D.xlsx
- __MACOSX/EMM-2021-13929_Fig7/EMM-2021-13929_Fig7D/._EMM-2021-13929_Fig7D.xlsx
- __MACOSX/EMM-2021-13929_Fig7/._EMM-2021-13929_Fig7D
- EMM-2021-13929_Fig7/EMM-2021-13929_Fig7E/
- EMM-2021-13929_Fig7/EMM-2021-13929_Fig7E/EMM-2021-13929_Fig7E_Rapamycin_H2R HE 40X.jpg
- __MACOSX/EMM-2021-13929_Fig7/EMM-2021-13929_Fig7E/
- __MACOSX/EMM-2021-13929_Fig7/EMM-2021-13929_Fig7E/._EMM-2021-13929_Fig7E_Rapamycin_H2R HE 40X.jpg
- EMM-2021-13929_Fig7/EMM-2021-13929_Fig7E/EMM-2021-13929_Fig7E_Loratadine_H3R HE 200X.jpg
- __MACOSX/EMM-2021-13929_Fig7/EMM-2021-13929_Fig7E/._EMM-2021-13929_Fig7E_Loratadine_H3R HE 200X.jpg
- EMM-2021-13929_Fig7/EMM-2021-13929_Fig7E/EMM-2021-13929_Fig7E_Rasagiline_G4R HE 200X.jpg
- __MACOSX/EMM-2021-13929_Fig7/EMM-2021-13929_Fig7E/._EMM-2021-13929_Fig7E_Rasagiline_G4R HE 200X.jpg
- EMM-2021-13929_Fig7/EMM-2021-13929_Fig7E/EMM-2021-13929_Fig7E_Rapamycin_H2R HE 200X.jpg
- __MACOSX/EMM-2021-13929_Fig7/EMM-2021-13929_Fig7E/._EMM-2021-13929_Fig7E_Rapamycin_H2R HE 200X.jpg
- EMM-2021-13929_Fig7/EMM-2021-13929_Fig7E/EMM-2021-13929_Fig7E_Clorgyline_G5R HE 200X.jpg
- __MACOSX/EMM-2021-13929_Fig7/EMM-2021-13929_Fig7E/._EMM-2021-13929_Fig7E_Clorgyline_G5R HE 200X.jpg
- EMM-2021-13929_Fig7/EMM-2021-13929_Fig7E/EMM-2021-13929_Fig7E_Vehicle_H5R HE 40X.jpg
- __MACOSX/EMM-2021-13929_Fig7/EMM-2021-13929_Fig7E/._EMM-2021-13929_Fig7E_Vehicle_H5R HE 40X.jpg
- EMM-2021-13929_Fig7/EMM-2021-13929_Fig7E/EMM-2021-13929_Fig7E_Vehicle_H5R HE 200X.jpg
- __MACOSX/EMM-2021-13929_Fig7/EMM-2021-13929_Fig7E/._EMM-2021-13929_Fig7E_Vehicle_H5R HE 200X.jpg
- EMM-2021-13929_Fig7/EMM-2021-13929_Fig7E/EMM-2021-13929_Fig7E_Rasagiline_G4R HE 40X.jpg
- __MACOSX/EMM-2021-13929_Fig7/EMM-2021-13929_Fig7E/._EMM-2021-13929_Fig7E_Rasagiline_G4R HE 40X.jpg
- EMM-2021-13929_Fig7/EMM-2021-13929_Fig7E/EMM-2021-13929_Fig7E_Clorgyline_G5R HE 40X.jpg
- __MACOSX/EMM-2021-13929_Fig7/EMM-2021-13929_Fig7E/._EMM-2021-13929_Fig7E_Clorgyline_G5R HE 40X.jpg
- EMM-2021-13929_Fig7/EMM-2021-13929_Fig7E/EMM-2021-13929_Fig7E_Loratadine_H3R HE 40X.jpg
- __MACOSX/EMM-2021-13929_Fig7/EMM-2021-13929_Fig7E/._EMM-2021-13929_Fig7E_Loratadine_H3R HE 40X.jpg
- __MACOSX/EMM-2021-13929_Fig7/._EMM-2021-13929_Fig7E
- EMM-2021-13929_Fig7/EMM-2021-13929_Fig7B/
- EMM-2021-13929_Fig7/EMM-2021-13929_Fig7B/EMM-2021-13929_Fig7B_withMARKERS_pDRP1-Vinculin.pptx
- __MACOSX/EMM-2021-13929_Fig7/EMM-2021-13929_Fig7B/
- __MACOSX/EMM-2021-13929_Fig7/EMM-2021-13929_Fig7B/._EMM-2021-13929_Fig7B_withMARKERS_pDRP1-Vinculin.pptx
- EMM-2021-13929_Fig7/EMM-2021-13929_Fig7B/EMM-2021-13929_Fig7B_Vinculin_total S6.tif
- __MACOSX/EMM-2021-13929_Fig7/EMM-2021-13929_Fig7B/._EMM-2021-13929_Fig7B_Vinculin_total S6.tif
- EMM-2021-13929_Fig7/EMM-2021-13929_Fig7B/.DS_Store
- __MACOSX/EMM-2021-13929_Fig7/EMM-2021-13929_Fig7B/._.DS_Store
- EMM-2021-13929_Fig7/EMM-2021-13929_Fig7B/EMM-2021-13929_Fig7B_DRP1.tif
- __MACOSX/EMM-2021-13929_Fig7/EMM-2021-13929_Fig7B/._EMM-2021-13929_Fig7B_DRP1.tif
- EMM-2021-13929_Fig7/EMM-2021-13929_Fig7B/EMM-2021-13929_Fig7B_Vinculin_DRP1.tif
- __MACOSX/EMM-2021-13929_Fig7/EMM-2021-13929_Fig7B/._EMM-2021-13929_Fig7B_Vinculin_DRP1.tif
- EMM-2021-13929_Fig7/EMM-2021-13929_Fig7B/EMM-2021-13929_Fig7B_Vinculin_HRH1+S6.tif
- __MACOSX/EMM-2021-13929_Fig7/EMM-2021-13929_Fig7B/._EMM-2021-13929_Fig7B_Vinculin_HRH1+S6.tif
- EMM-2021-13929_Fig7/EMM-2021-13929_Fig7B/EMM-2021-13929_Fig7B_withMARKERS_HRH1-TotalS6.pptx
- __MACOSX/EMM-2021-13929_Fig7/EMM-2021-13929_Fig7B/._EMM-2021-13929_Fig7B_withMARKERS_HRH1-TotalS6.pptx
- EMM-2021-13929_Fig7/EMM-2021-13929_Fig7B/EMM-2021-13929_Fig7B_HRH1.tif
- __MACOSX/EMM-2021-13929_Fig7/EMM-2021-13929_Fig7B/._EMM-2021-13929_Fig7B_HRH1.tif
- EMM-2021-13929_Fig7/EMM-2021-13929_Fig7B/EMM-2021-13929_7B.xlsx
- __MACOSX/EMM-2021-13929_Fig7/EMM-2021-13929_Fig7B/._EMM-2021-13929_7B.xlsx
- __MACOSX/EMM-2021-13929_Fig7/._EMM-2021-13929_Fig7B
- EMM-2021-13929_Fig7/EMM-2021-13929_Fig7A/
- EMM-2021-13929_Fig7/EMM-2021-13929_Fig7A/.DS_Store
- __MACOSX/EMM-2021-13929_Fig7/EMM-2021-13929_Fig7A/
- __MACOSX/EMM-2021-13929_Fig7/EMM-2021-13929_Fig7A/._.DS_Store
- EMM-2021-13929_Fig7/EMM-2021-13929_Fig7A/EMM-2021-13929_Fig7A_withMARKERS_pDRP1.pptx
- __MACOSX/EMM-2021-13929_Fig7/EMM-2021-13929_Fig7A/._EMM-2021-13929_Fig7A_withMARKERS_pDRP1.pptx
- EMM-2021-13929_Fig7/EMM-2021-13929_Fig7A/EMM-2021-13929_Fig7A.xlsx
- __MACOSX/EMM-2021-13929_Fig7/EMM-2021-13929_Fig7A/._EMM-2021-13929_Fig7A.xlsx
- EMM-2021-13929_Fig7/EMM-2021-13929_Fig7A/EMM-2021-13929_Fig7A_Fig 7A_Vinculin_HRH1.tif
- __MACOSX/EMM-2021-13929_Fig7/EMM-2021-13929_Fig7A/._EMM-2021-13929_Fig7A_Fig 7A_Vinculin_HRH1.tif
- EMM-2021-13929_Fig7/EMM-2021-13929_Fig7A/EMM-2021-13929_Fig7A_Fig 7A_HRH1.tif
- __MACOSX/EMM-2021-13929_Fig7/EMM-2021-13929_Fig7A/._EMM-2021-13929_Fig7A_Fig 7A_HRH1.tif
- EMM-2021-13929_Fig7/EMM-2021-13929_Fig7A/EMM-2021-13929_Fig7A_Fig 7A_Vinculin_DRP1.tif
- __MACOSX/EMM-2021-13929_Fig7/EMM-2021-13929_Fig7A/._EMM-2021-13929_Fig7A_Fig 7A_Vinculin_DRP1.tif
- EMM-2021-13929_Fig7/EMM-2021-13929_Fig7A/EMM-2021-13929_Fig7A_Fig 7A_DRP1.tif
- __MACOSX/EMM-2021-13929_Fig7/EMM-2021-13929_Fig7A/._EMM-2021-13929_Fig7A_Fig 7A_DRP1.tif
- EMM-2021-13929_Fig7/EMM-2021-13929_Fig7A/EMM-2021-13929_Fig7A_withMARKERS_HRH1.pptx
- __MACOSX/EMM-2021-13929_Fig7/EMM-2021-13929_Fig7A/._EMM-2021-13929_Fig7A_withMARKERS_HRH1.pptx
- __MACOSX/EMM-2021-13929_Fig7/._EMM-2021-13929_Fig7A
- EMM-2021-13929_Fig7/EMM-2021-13929_Fig7F/
- EMM-2021-13929_Fig7/EMM-2021-13929_Fig7F/EMM-2021-13929_Fig7F_RAPAMYCIN+LORATADINE_G1L HE 200X.jpg
- __MACOSX/EMM-2021-13929_Fig7/EMM-2021-13929_Fig7F/
- __MACOSX/EMM-2021-13929_Fig7/EMM-2021-13929_Fig7F/._EMM-2021-13929_Fig7F_RAPAMYCIN+LORATADINE_G1L HE 200X.jpg
- EMM-2021-13929_Fig7/EMM-2021-13929_Fig7F/EMM-2021-13929_Fig7F_RAPAMYCIN+RASAGILINE_F2R HE 40X.jpg
- __MACOSX/EMM-2021-13929_Fig7/EMM-2021-13929_Fig7F/._EMM-2021-13929_Fig7F_RAPAMYCIN+RASAGILINE_F2R HE 40X.jpg
- EMM-2021-13929_Fig7/EMM-2021-13929_Fig7F/EMM-2021-13929_Fig7F_RAPAMYCIN+RASAGILINE_F2R HE 200X.jpg
- __MACOSX/EMM-2021-13929_Fig7/EMM-2021-13929_Fig7F/._EMM-2021-13929_Fig7F_RAPAMYCIN+RASAGILINE_F2R HE 200X.jpg
- EMM-2021-13929_Fig7/EMM-2021-13929_Fig7F/EMM-2021-13929_Fig7F_RAPAMYCIN+LORATADINE_G1L HE 40X.jpg
- __MACOSX/EMM-2021-13929_Fig7/EMM-2021-13929_Fig7F/._EMM-2021-13929_Fig7F_RAPAMYCIN+LORATADINE_G1L HE 40X.jpg
- EMM-2021-13929_Fig7/EMM-2021-13929_Fig7F/EMM-2021-13929_Fig7F_RAPAMYCIN_H2R HE 200X.jpg
- __MACOSX/EMM-2021-13929_Fig7/EMM-2021-13929_Fig7F/._EMM-2021-13929_Fig7F_RAPAMYCIN_H2R HE 200X.jpg
- EMM-2021-13929_Fig7/EMM-2021-13929_Fig7F/EMM-2021-13929_Fig7F_RAPAMYCIN+CLORGYLINE_G2R HE 200X.jpg
- __MACOSX/EMM-2021-13929_Fig7/EMM-2021-13929_Fig7F/._EMM-2021-13929_Fig7F_RAPAMYCIN+CLORGYLINE_G2R HE 200X.jpg
- EMM-2021-13929_Fig7/EMM-2021-13929_Fig7F/EMM-2021-13929_Fig7F_RAPAMYCIN_H2R HE 40X.jpg
- __MACOSX/EMM-2021-13929_Fig7/EMM-2021-13929_Fig7F/._EMM-2021-13929_Fig7F_RAPAMYCIN_H2R HE 40X.jpg
- EMM-2021-13929_Fig7/EMM-2021-13929_Fig7F/EMM-2021-13929_Fig7F_RAPAMYCIN+CLORGYLINE_G2R HE 40X.jpg
- __MACOSX/EMM-2021-13929_Fig7/EMM-2021-13929_Fig7F/._EMM-2021-13929_Fig7F_RAPAMYCIN+CLORGYLINE_G2R HE 40X.jpg
- __MACOSX/EMM-2021-13929_Fig7/._EMM-2021-13929_Fig7F
- __MACOSX/._EMM-2021-13929_Fig7
