# Supplementary material for: Histamine signaling and metabolism identify potential biomarkers and therapies for lymphangioleiomyomatosis
Source: EMBO Mol Med. 2021 Aug 11;13(9):e13929. doi: 10.15252/emmm.202113929 (PMC8422079; doi:10.15252/emmm.202113929)
Supplement: Supplementary file 10 — Source Data for Figure 7 [file EMMM-13-e13929-s002.zip › EMM-2021-13929_Fig7/EMM-2021-13929_Fig7C/EMM-2021-13929_Fig7C.xlsx]

## Sheet: 7C
MITOSOX RED ANALYSIS_2020-10-21
25,000 CELLS ANALYSED
105K Tsc2 -/- cells
SAMPLE	GATE	% GATED	X-Median	X-Arithmetic Mean	X-Mode	AVERAGE MEDIAN	DESVEST MEDIAN	AVERAGE MEAN	DESVEST MEAN	AVERAGE MODE	DESVEST MODE					Group	Average	DESVEST
Negative control	MITOSOX RED POS	0.53	1.21	2	0.99											DMSO	34.67	1.04192
DMSO_1	MITOSOX RED POS	99.98	31.15	35.3	31.52											Rapamycin	41.762	1.46177
DMSO_2	MITOSOX RED POS	99.98	32.24	36.17	39.11											Clorgyline	32.384	1.68915
DMSO_3	MITOSOX RED POS	99.98	30	33.72	39.47											Rasagiline	35.84	0.45722
DMSO_4	MITOSOX RED POS	99.98	30.22	33.86	29.33											Loratadine	35.488	1.98215
DMSO_5	MITOSOX RED POS	99.98	30.52	34.3	34.49	30.826	0.901044	34.67	1.04192	34.784	4.50442	DMSO				Rapamycin+Clorgyline	48.95	1.68492
Rapamycin_1	MITOSOX RED POS	99.97	35.05	40.04	43.57											Rapamycin+Rasagiline	46.626	1.7972
Rapamycin_2	MITOSOX RED POS	99.99	35.74	40.63	43.57											Rapamycin+Loratadine	51.062	1.93256
Rapamycin_3	MITOSOX RED POS	99.99	38.67	43.7	42.03
Rapamycin_4	MITOSOX RED POS	99.98	38.08	42.47	35.43
Rapamycin_5	MITOSOX RED POS	99.97	37.19	41.97	40.91	36.946	1.53027	41.762	1.46177	41.102	3.36347	Rapamycin
Clorgyline_1	MITOSOX RED POS	99.95	28.93	33.03	27.05
Clorgyline_2	MITOSOX RED POS	99.96	27.17	31.31	36.4
Clorgyline_3	MITOSOX RED POS	99.98	27.79	31.84	30.13
Clorgyline_4	MITOSOX RED POS	99.97	30.53	35	39.47
Clorgyline_5	MITOSOX RED POS	99.98	26.93	30.74	23.22	28.27	1.48149	32.384	1.68915	31.254	6.66082	Clorgyline
Rasagiline_1	MITOSOX RED POS	99.97	31.04	35.61	30.13
Rasagiline_2	MITOSOX RED POS	99.99	30.92	35.39	33.27
Rasagiline_3	MITOSOX RED POS	99.94	31.86	36.6	30.96
Rasagiline_4	MITOSOX RED POS	99.96	31.06	35.8	30.41
Rasagiline_5	MITOSOX RED POS	99.94	31.14	35.8	34.49	31.204	0.375073	35.84	0.45722	31.852	1.92419	Rasagiline
Loratadine_1	MITOSOX RED POS	99.97	30.7	34.87	33.27
Loratadine_2	MITOSOX RED POS	99.97	33.48	38.01	30.96
Loratadine_3	MITOSOX RED POS	99.97	30.21	34.23	36.07
Loratadine_4	MITOSOX RED POS	100	32.56	37.06	37.73
Loratadine_5	MITOSOX RED POS	99.98	29.13	33.27	35.43	31.216	1.77213	35.488	1.98215	34.692	2.62787	Loratadine
Rapamycin+Clorgyline_1	MITOSOX RED POS	100	41.66	46.95	50.32
Rapamycin+Clorgyline_2	MITOSOX RED POS	99.99	43.23	48.36	47.67
Rapamycin+Clorgyline_3	MITOSOX RED POS	99.97	43.93	49.53	42.8
Rapamycin+Clorgyline_4	MITOSOX RED POS	99.98	45.92	51.48	56.05
Rapamycin+Clorgyline_5	MITOSOX RED POS	100	43.32	48.43	45.99	43.612	1.53863	48.95	1.68492	48.566	4.9943	Rapamycin+Clorgyline
Rapamycin+Rasagiline_1	MITOSOX RED POS	99.92	40.67	45.48	43.18
Rapamycin+Rasagiline_2	MITOSOX RED POS	99.97	43.22	48.14	47.67
Rapamycin+Rasagiline_3	MITOSOX RED POS	99.98	42.28	46.63	45.99
Rapamycin+Rasagiline_4	MITOSOX RED POS	99.99	43.23	48.59	37.06
Rapamycin+Rasagiline_5	MITOSOX RED POS	99.99	39.98	44.29	54.07	41.876	1.48763	46.626	1.7972	45.594	6.22426	Rapamycin+Rasagiline
Rapamycin+Loratadine_1	MITOSOX RED POS	99.99	43.87	48.91	45.58
Rapamycin+Loratadine_2	MITOSOX RED POS	99.99	48.17	53.25	51.23
Rapamycin+Loratadine_3	MITOSOX RED POS	100	47.19	52.16	54.07
Rapamycin+Loratadine_4	MITOSOX RED POS	99.97	44.25	49.14	45.99
Rapamycin+Loratadine_5	MITOSOX RED POS	99.99	46.83	51.85	50.77	46.062	1.89698	51.062	1.93256	49.528	3.646	Rapamycin+Loratadine
