# Supplementary material for: Histamine signaling and metabolism identify potential biomarkers and therapies for lymphangioleiomyomatosis
Source: EMBO Mol Med. 2021 Aug 11;13(9):e13929. doi: 10.15252/emmm.202113929 (PMC8422079; doi:10.15252/emmm.202113929)
Supplement: Supplementary file 10 — Source Data for Figure 7 [file EMMM-13-e13929-s002.zip › EMM-2021-13929_Fig7/EMM-2021-13929_Fig7D/EMM-2021-13929_Fig7D.xlsx]

## Sheet: 7D
Histopathological scores
Monotherapies
	Control	Rapamycin	Clorgyline	Rasagiline	Loratadine
Epitheloid 0	1	4	0	1	3
Epitheloid 1	1	2	0	1	0
Epitheloid 2	3	0	7	1	2
Epitheloid 3	2	2	2	4	3
	Control	Rapamycin	Clorgyline	Rasagiline	Loratadine
Fibrosis 0	7	2	8	6	7
Fibrosis 1	0	1	1	1	0
Fibrosis 2	0	5	0	0	0
Rapamycin combinations
	Rapamycin	Rapamycin+Clorgyline	Rapamycin+Rasagiline	Rapamycin+Loratadine
Glandular 0	6	4	2	3
Glandular 1	1	2	2	4
Glandular 2	1	1	6	3
Glandular 3	0	3	0	0
	Rapamycin	Rapamycin+Clorgyline	Rapamycin+Rasagiline	Rapamycin+Loratadine
Atypia 0	0	1	0	1
Atypia 1	1	2	1	1
Atypia 2	1	3	4	7
Atypia 3	6	4	5	1
