# Supplementary material for: Histamine signaling and metabolism identify potential biomarkers and therapies for lymphangioleiomyomatosis
Source: EMBO Mol Med. 2021 Aug 11;13(9):e13929. doi: 10.15252/emmm.202113929 (PMC8422079; doi:10.15252/emmm.202113929)
Supplement: Supplementary file 10 — Source Data for Figure 7 [file EMMM-13-e13929-s002.zip › EMM-2021-13929_Fig7/EMM-2021-13929_Fig7B/EMM-2021-13929_7B.xlsx]

## Sheet: 7B HRH1
Users 2019-03-29 17h07m02s				WB HRH1												Users 2019-03-28 15h57m27s				WB VINCULIN
No.	Label	Type	Volume (Int)	Adj. Vol. (Int)	Mean Bkgd. (Int)	Abs. Quant.	Rel. Quant.	# of Pixels	Min. Value (Int)	Max. Value (Int)	Mean Value (Int)	Std. Dev.	Area (mm2)			No.	Label	Type	Volume (Int)	Adj. Vol. (Int)	Mean Bkgd. (Int)	Abs. Quant.	Rel. Quant.	# of Pixels	Min. Value (Int)	Max. Value (Int)	Mean Value (Int)	Std. Dev.	Area (mm2)					Ratio HRH1/vinculin	Average rapamycin	Normalization vs rapamycin	Average	SEM					Normalization vs rapamycin	Average	SEM
1	Rapamycin	C3R	6316225	3.19076e+06	5919.44	N/A	N/A	528	3370	34764	11962.5	7683.49	15.8065			1	Rapamycin	C3R	18060257	1.3038e+07	5182.88	N/A	N/A	969	2363	50120	18638	13865.7	22.4716		Rapamycin		C3R	0.244727		0.83508					Rapamycin	C3R	0.83508
2		C3L	6548500	3.53718e+06	5703.26	N/A	N/A	528	2877	36549	12402.5	8301.43	15.8065			2		C3L	10999289	7.94816e+06	3148.74	N/A	N/A	969	926	32145	11351.2	8085.06	22.4716				C3L	0.445031		1.51858						C3L	1.51858
3		E5R	5032292	2.04894e+06	5650.29	N/A	N/A	528	3281	24533	9530.86	5753.56	15.8065			3		E5R	13786026	1.07469e+07	3136.4	N/A	N/A	969	1066	44473	14227.1	11379.9	22.4716				E5R	0.190655		0.650569						E5R	0.650569
4		H2L	6519886	3.40927e+06	5891.33	N/A	N/A	528	3259	37458	12348.3	7913.63	15.8065			4		H2L	15561829	1.16827e+07	4003.18	N/A	N/A	969	1487	41123	16059.7	10833	22.4716				H2L	0.29182	0.293058	0.995776	1	0.18669				H2L	0.995776	1	0.18669
5	Rapamycin+Clorgyline	A4R	10751267	5.76051e+06	9452.2	N/A	N/A	528	4336	52971	20362.2	12139.1	15.8065			5	Rapamycin+Clorgyline	A4R	19173668	1.39887e+07	5350.84	N/A	N/A	969	2296	53730	19787.1	13249.4	22.4716		Rapamycin+Clorgyline		A4R	0.411797		1.40517					Rapamycin+Clorgyline	A4R	1.40517
6		A5R	11922329	6046349	11128.8	N/A	N/A	528	6577	61851	22580.2	12809.7	15.8065			6		A5R	14532050	1.04535e+07	4208.99	N/A	N/A	969	2431	38738	14997	10335.1	22.4716				A5R	0.578402		1.97368						A5R	1.97368
7		D5R	10344827	4.8657e+06	10377.1	N/A	N/A	528	6770	53127	19592.5	11127.2	15.8065			7		D5R	14831125	1.03951e+07	4577.91	N/A	N/A	969	2064	36226	15305.6	8845.31	22.4716				D5R	0.468075		1.59721						D5R	1.59721
8		E3L	15648924	7.41288e+06	15598.6	N/A	N/A	528	8761	65535	29638.1	15336.6	15.8065			8		E3L	18121670	1.15189e+07	6814.01	N/A	N/A	969	2279	38140	18701.4	8631.89	22.4716				E3L	0.643542		2.19595	1.793	0.178829				E3L	2.19595	1.793	0.178829
																																									Rapamycin+Rasagiline	B2R	1.26669
																																										B2L	1.89735
Users 2019-03-29 17h07m02s				WB HRH1												Users 2019-03-28 15h57m27s				WB VINCULIN																						E2R	1.65168
No.	Label	Type	Volume (Int)	Adj. Vol. (Int)	Mean Bkgd. (Int)	Abs. Quant.	Rel. Quant.	# of Pixels	Min. Value (Int)	Max. Value (Int)	Mean Value (Int)	Std. Dev.	Area (mm2)			No.	Label	Type	Volume (Int)	Adj. Vol. (Int)	Mean Bkgd. (Int)	Abs. Quant.	Rel. Quant.	# of Pixels	Min. Value (Int)	Max. Value (Int)	Mean Value (Int)	Std. Dev.	Area (mm2)					Ratio HRH1/vinculin		Normalization vs rapamycin	Average	SEM				D3L	2.48503	1.82519	0.255379
1	Rapamycin+Rasagiline	B2R	4862766	2.40109e+06	5237.62	N/A	N/A	470	3310	26931	10346.3	6189.13	14.0702			1	Rapamycin+Rasagiline	B2R	9551443	6.4682e+06	3556.22	N/A	N/A	867	1976	30119	11016.7	6753.63	20.1062		Rapamycin+Rasagiline		B2R	0.371214		1.26669					Rapamycin+Loratadine	A1R	1.13428
2		B2L	7101701	3.51636e+06	7628.38	N/A	N/A	470	3267	43086	15110	9983.85	14.0702			2		B2L	8779786	6.32399e+06	2832.52	N/A	N/A	867	1467	25778	10126.6	6671.85	20.1062				B2L	0.556035		1.89735						B5R	4.47603
3		E2R	5711815	2.71912e+06	6367.44	N/A	N/A	470	3613	32202	12152.8	7013.82	14.0702			3		E2R	7972575	5.61757e+06	2716.27	N/A	N/A	867	1713	19883	9195.59	5203.74	20.1062				E2R	0.484038		1.65168						C2R	1.93567
4		D3L	7029092	4.03706e+06	6366.03	N/A	N/A	470	2460	34327	14955.5	8941.74	14.0702			4		D3L	7680639	5.54345e+06	2465.04	N/A	N/A	867	1071	22137	8858.87	5369.87	20.1062				D3L	0.728257		2.48503	1.82519	0.255379				G1R	1.81391	2.33997	0.73352
5	Rapamycin+Loratadine	A1R	8480083	4.43024e+06	8616.69	N/A	N/A	470	5540	42684	18042.7	9174.88	14.0702			5	Rapamycin+Loratadine	A1R	19200537	1.33276e+07	6773.86	N/A	N/A	867	3050	53108	22145.9	12840.7	20.1062		Rapamycin+Loratadine		A1R	0.332411		1.13428
6		B5R	13379249	7.07803e+06	13406.8	N/A	N/A	470	9022	65535	28466.5	15709.4	14.0702			6		B5R	8132173	5395921	3156	N/A	N/A	867	1386	24504	9379.67	5812.73	20.1062				B5R	1.31174		4.47603
7		C2R	11243156	5.71242e+06	11767.5	N/A	N/A	470	8822	58040	23921.6	12905.6	14.0702			7		C2R	14811484	1.00701e+07	5468.72	N/A	N/A	867	1602	39734	17083.6	9712.72	20.1062				C2R	0.567265		1.93567
8		G1R	13381618	5.67555e+06	16395.9	N/A	N/A	470	9033	57266	28471.5	10850.7	14.0702			8		G1R	16511343	1.06767e+07	6729.64	N/A	N/A	867	3978	38673	19044.2	9212.03	20.1062				G1R	0.53158		1.81391	2.33997	0.73352				Average	SEM
																																									Rapamycin	1	0.18669
																																									Rapamycin+Clorgyline	1.793	0.178829
																																									Rapamycin+Rasagiline	1.82519	0.255379
																																									Rapamycin+Loratadine	2.33997	0.73352

## Sheet: 7B pDRP1
Users 2020-06-10 17h22m29s				WB P-DRP1
No.	Label	Type	Volume (Int)	Adj. Vol. (Int)	Mean Bkgd. (Int)	Abs. Quant.	Rel. Quant.	# of Pixels	Min. Value (Int)	Max. Value (Int)	Mean Value (Int)	Std. Dev.	Area (mm2)
1	RAPA	1	3872906	2.30059e+06	1257.85	N/A	N/A	1250	699	8738	3098.32	1494.18	27.1298
2		2	15819179	1.24156e+07	2722.9	N/A	N/A	1250	1346	29745	12655.3	8625.89	27.1298
3		3	9958676	7.08877e+06	2295.92	N/A	N/A	1250	1469	21603	7966.94	5335.16	27.1298
4		4	5562345	3.60792e+06	1563.54	N/A	N/A	1250	649	13392	4449.88	3289.51	27.1298
5	Rapamycin+Clorgyline	1	4727069	2818944	1526.5	N/A	N/A	1250	882	8947	3781.66	2074.18	27.1298
6		2	8097689	5.3831e+06	2171.67	N/A	N/A	1250	1507	16507	6478.15	4150.7	27.1298
7		3	9893216	6.54551e+06	2678.16	N/A	N/A	1250	1820	17767	7914.57	4769.33	27.1298
8		4	12241652	8.05063e+06	3352.82	N/A	N/A	1250	1958	20803	9793.32	4886.51	27.1298				pDRP1	VINCULIN	Ratio pDRP1/VINCULIN	Average rapamycin	Normalization	Average	DESVEST
																	Adj. Vol. (Int)	Adj. Vol. (Int)										Ratio pDRP1/VINCULIN	Normalization	Average	DESVEST
															Rapamycin	1	2.30059e+06	7.75817e+06	0.296538		38.772					Rapamycin	A	0.296538	38.772
Users 2020-06-11 17h29m15s				WB VINCULIN												2	1.24156e+07	9.77262e+06	1.27044		166.109						B	1.27044	166.109
No.	Label	Type	Volume (Int)	Adj. Vol. (Int)	Mean Bkgd. (Int)	Abs. Quant.	Rel. Quant.	# of Pixels	Min. Value (Int)	Max. Value (Int)	Mean Value (Int)	Std. Dev.	Area (mm2)			3	7.08877e+06	8.19445e+06	0.86507		113.107		Average				C	0.86507	113.107
1	RAPA	1	10698421	7.75817e+06	2579.16	N/A	N/A	1140	1227	37657	9384.58	8097.61	22.0285			4	3.60792e+06	5.75195e+06	0.627252	0.764826	82.0124	100	53.5867				D	0.627252	82.0124	100	53.5867
2		2	12678067	9.77262e+06	2548.64	N/A	N/A	1140	1289	50558	11121.1	10998.9	22.0285		Rapamycin+Clorgyline	1	2818944	2.2705e+06	1.24155		162.331					Rapamycin+Clorgyline	E	1.24155	162.331
3		3	11511326	8.19445e+06	2909.54	N/A	N/A	1140	1535	36007	10097.7	9101.07	22.0285			2	5.3831e+06	5.55912e+06	0.968338		126.609						F	0.968338	126.609
4		4	7729800	5.75195e+06	1734.96	N/A	N/A	1140	752	31305	6780.53	6968.27	22.0285			3	6.54551e+06	4.22872e+06	1.54787		202.382						G	1.54787	202.382
5	Rapamycin+Clorgyline	1	3572507	2.2705e+06	1142.11	N/A	N/A	1140	689	11985	3133.78	2503.77	22.0285			4	8.05063e+06	1.10947e+07	0.725629		94.875	146.549	46.3113				H	0.725629	94.875	146.549	46.3113
6		2	7555251	5.55912e+06	1750.99	N/A	N/A	1140	861	37837	6627.41	7249.05	22.0285													Rapamycin+Rasagiline	I	1.18143	154.471
7		3	6133374	4.22872e+06	1670.75	N/A	N/A	1140	938	27821	5380.15	4982.42	22.0285														J	0.754002	98.5848
8		4	14845677	1.10947e+07	3290.34	N/A	N/A	1140	1168	44941	13022.5	10192.5	22.0285														K	3.04533	398.173
																											L	0.576021	75.3141	181.636	148.131
																										Rapamycin+Loratadine	M	4.04312	528.633
																											N	1.51558	198.16
																											O	2.5366	331.658
																											P	8.61883	1126.9	546.338	410.156
Users 2020-06-10 17h22m29s				WB P-DRP1
No.	Label	Type	Volume (Int)	Adj. Vol. (Int)	Mean Bkgd. (Int)	Abs. Quant.	Rel. Quant.	# of Pixels	Min. Value (Int)	Max. Value (Int)	Mean Value (Int)	Std. Dev.	Area (mm2)														Average	DESVEST
1	Rapamycin+Rasagiline	1	22528433	1.79998e+07	3854.2	N/A	N/A	1175	1437	54972	19173.1	14570.3	25.502													Rapamycin	100	53.5867
2		2	10562919	7.18184e+06	2877.51	N/A	N/A	1175	1782	24844	8989.72	6549.64	25.502													Rapamycin+Clorgyline	146.549	46.3113
3		3	21140194	1.66499e+07	3821.55	N/A	N/A	1175	2134	43888	17991.7	12220.5	25.502													Rapamycin+Rasagiline	181.636	148.131
4		4	10059677	6.88435e+06	2702.41	N/A	N/A	1175	1769	18644	8561.43	4938.4	25.502													Rapamycin+Loratadine	546.338	410.156
5	Rapamycin+Loratadine	1	7726073	5.60554e+06	1804.71	N/A	N/A	1175	1257	16763	6575.38	4683.83	25.502
6		2	5040782	3.4004e+06	1396.07	N/A	N/A	1175	1033	11301	4290.03	2842.96	25.502
7		3	9569695	6.88966e+06	2280.88	N/A	N/A	1175	979	29498	8144.42	6521.54	25.502
8		4	14994559	1.09252e+07	3463.28	N/A	N/A	1175	2539	35027	12761.3	9068.99	25.502				WB P-DRP1	WB VINCULIN	Ratio pDRP1/VINCULIN		Normalization	Average	DESVEST
																	Adj. Vol. (Int)	Adj. Vol. (Int)
															Rapamycin+Rasagiline	1	1.79998e+07	1.52355e+07	1.18143		154.471
Users 2020-06-11 17h29m15s				WB VINCULIN												2	7.18184e+06	9.52497e+06	0.754002		98.5848
No.	Label	Type	Volume (Int)	Adj. Vol. (Int)	Mean Bkgd. (Int)	Abs. Quant.	Rel. Quant.	# of Pixels	Min. Value (Int)	Max. Value (Int)	Mean Value (Int)	Std. Dev.	Area (mm2)			3	1.66499e+07	5.46734e+06	3.04533		398.173
1	Rapamycin+Rasagiline	1	20049210	1.52355e+07	4244.89	N/A	N/A	1134	2190	64232	17680.1	15784.7	21.9126			4	6.88435e+06	1.19516e+07	0.576021		75.3141	181.636	148.131
2		2	12727890	9.52497e+06	2824.45	N/A	N/A	1134	848	46517	11223.9	10967.3	21.9126		Rapamycin+Loratadine	1	5.60554e+06	1.38644e+06	4.04312		528.633
3		3	7467828	5.46734e+06	1764.1	N/A	N/A	1134	848	25943	6585.39	5522.03	21.9126			2	3.4004e+06	2.24364e+06	1.51558		198.16
4		4	16791038	1.19516e+07	4267.62	N/A	N/A	1134	2066	43413	14806.9	10169.6	21.9126			3	6.88966e+06	2.7161e+06	2.5366		331.658
5	Rapamycin+Loratadine	1	2546940	1.38644e+06	1023.37	N/A	N/A	1134	586	7439	2245.98	1404.83	21.9126			4	1.09252e+07	1.2676e+06	8.61883		1126.9	546.338	410.156
6		2	3587963	2.24364e+06	1185.47	N/A	N/A	1134	900	8224	3163.99	1969.52	21.9126
7		3	3997238	2.7161e+06	1129.75	N/A	N/A	1134	723	9039	3524.9	2273.29	21.9126
8		4	2315502	1.2676e+06	924.078	N/A	N/A	1134	628	6841	2041.89	1241.61	21.9126

## Sheet: 7B Total S6
Users 2019-03-28 16h06m39s				wb S6 total												Users 2019-03-28 15h57m27s				WB VINCULIN														Ratio total S6/ vinculin	Average rapamycin	Normalization vs rapamycin	Average	SEM				Ratio total S6/ vinculin		Normalization vs rapamycin	Average	SEM
No.	Label	Type	Volume (Int)	Adj. Vol. (Int)	Mean Bkgd. (Int)	Abs. Quant.	Rel. Quant.	# of Pixels	Min. Value (Int)	Max. Value (Int)	Mean Value (Int)	Std. Dev.	Area (mm2)			No.	Label	Type	Volume (Int)	Adj. Vol. (Int)	Mean Bkgd. (Int)	Abs. Quant.	Rel. Quant.	# of Pixels	Min. Value (Int)	Max. Value (Int)	Mean Value (Int)	Std. Dev.	Area (mm2)			Rapamycin	C3R	0.62079		0.830689						Rapamycin	C3R	0.830689
1	RAPA	C3R	11557137	8.97919e+06	2407.05	N/A	N/A	1071	1073	38984	10791	10384.1	24.837			1	RAPA	C3R	19655954	1.44641e+07	4006.04	N/A	N/A	1296	1808	50120	15166.6	13414.5	30.0549				C3L	0.924568		1.23718							C3L	1.23718
2		C3L	12911967	7.7384e+06	4830.59	N/A	N/A	1071	1140	34404	12056	9078.56	24.837			2		C3L	11782013	8.36975e+06	2632.92	N/A	N/A	1296	926	32145	9091.06	8014.73	30.0549				E5R	0.793029		1.06117							E5R	1.06117
3		E5R	11969786	8.9436e+06	2825.57	N/A	N/A	1071	1627	36313	11176.3	9038.51	24.837			3		E5R	14764758	1.12778e+07	2690.58	N/A	N/A	1296	978	44473	11392.6	11001.9	30.0549				H2L	0.65089	0.747319	0.870967	1	0.0936797					H2L	0.870967	1	0.0936797
4		H2L	12218347	8.59572e+06	3382.47	N/A	N/A	1071	1460	32771	11408.4	8427.26	24.837			4		H2L	16729799	1.32061e+07	2718.91	N/A	N/A	1296	914	41123	12908.8	10842.3	30.0549			Rapamycin+Clorgyline	A4R	0.41678		0.557701						Rapamycin+Clorgyline	A4R	0.557701
5	RAPA+CLOR	A4R	11138331	6.62894e+06	4210.45	N/A	N/A	1071	1104	27111	10399.9	6729.06	24.837			5	RAPA+CLOR	A4R	20631827	1.59051e+07	3647.16	N/A	N/A	1296	1426	53730	15919.6	13293	30.0549				A5R	0.945878		1.26569							A5R	1.26569
6		A5R	15073331	1.12249e+07	3593.3	N/A	N/A	1071	1455	38972	14074.1	10433.8	24.837			6		A5R	15786724	1.18672e+07	3024.33	N/A	N/A	1296	1809	38738	12181.1	10187.3	30.0549				D5R	0.885711		1.18518							D5R	1.18518
7		D5R	14376069	1.06873e+07	3444.25	N/A	N/A	1071	1866	42799	13423	10754.9	24.837			7		D5R	16179680	1.20663e+07	3173.89	N/A	N/A	1296	1767	36226	12484.3	9080.45	30.0549				E3L	0.568558		0.760797	0.942344	0.16942					E3L	0.760797	0.942344	0.16942
8		E3L	12718154	8.64929e+06	3799.13	N/A	N/A	1071	1039	32515	11875	8372.23	24.837			8		E3L	20183602	1.52127e+07	3835.6	N/A	N/A	1296	1263	38140	15573.8	9345.31	30.0549													Rapamycin+Rasagiline	B2R	1.70345
																																											B2L	1.79797
																																											E2R	0.802325
Users 2019-03-28 16h06m39s				wb S6 total												Users 2019-03-28 15h57m27s				WB VINCULIN														Ratio total S6/ vinculin		Normalization vs rapamycin	Average	SEM					D3L	1.4631	1.44171	0.224481
No.	Label	Type	Volume (Int)	Adj. Vol. (Int)	Mean Bkgd. (Int)	Abs. Quant.	Rel. Quant.	# of Pixels	Min. Value (Int)	Max. Value (Int)	Mean Value (Int)	Std. Dev.	Area (mm2)			No.	Label	Type	Volume (Int)	Adj. Vol. (Int)	Mean Bkgd. (Int)	Abs. Quant.	Rel. Quant.	# of Pixels	Min. Value (Int)	Max. Value (Int)	Mean Value (Int)	Std. Dev.	Area (mm2)			Rapamycin+Rasagiline	B2R	1.27302		1.70345						Rapamycin+Loratadine	A1R	0.275996
1	RAPA+RASA	B2R	15149846	9365639	6179.71	N/A	N/A	936	2202	33387	16185.7	8023.48	21.7063			1	RAPA+RASA	B2R	10309890	7.35701e+06	2704.11	N/A	N/A	1092	1351	30119	9441.29	6785.82	25.324				B2L	1.34366		1.79797							B5R	0.459065
2		B2L	14996995	9.52169e+06	5849.69	N/A	N/A	936	2124	37787	16022.4	9664.08	21.7063			2		B2L	9404289	7.0864e+06	2122.61	N/A	N/A	1092	1217	25778	8611.99	6657.73	25.324				E2R	0.599593		0.802325							C2R	0.200981
3		E2R	6772939	3.78077e+06	3196.76	N/A	N/A	936	1914	17018	7236.05	3494.9	21.7063			3		E2R	8543304	6.30557e+06	2049.21	N/A	N/A	1092	1227	19883	7823.54	5367.83	25.324				D3L	1.0934		1.4631	1.44171	0.224481					G1R	0.263266	0.299827	0.0555518
4		D3L	10412593	6785502	3875.1	N/A	N/A	936	1692	26380	11124.6	5984.17	21.7063			4		D3L	8219385	6.20587e+06	1843.88	N/A	N/A	1092	1071	22137	7526.91	5462.55	25.324			Rapamycin+Loratadine	A1R	0.206257		0.275996
5	RAPA+LORA	A1R	4759122	3.11796e+06	1753.38	N/A	N/A	936	1039	11407	5084.53	2872.04	21.7063			5	RAPA+LORA	A1R	20653836	1.51168e+07	5070.53	N/A	N/A	1092	2192	53108	18913.8	13141.3	25.324				B5R	0.343068		0.459065
6		B5R	3616957	2.08859e+06	1632.87	N/A	N/A	936	837	8170	3864.27	1964.27	21.7063			6		B5R	8829610	6.08798e+06	2510.65	N/A	N/A	1092	1178	24504	8085.72	5793.6	25.324				C2R	0.150197		0.200981
7		C2R	2875237	1.71789e+06	1236.48	N/A	N/A	936	759	7254	3071.83	1687.35	21.7063			7		C2R	16060442	1.14376e+07	4233.37	N/A	N/A	1092	1947	39734	14707.4	9882.35	25.324				G1R	0.196744		0.263266	0.299827	0.0555518
8		G1R	4199161	2.46116e+06	1856.84	N/A	N/A	936	743	11899	4486.28	2738.52	21.7063			8		G1R	18005315	1.25095e+07	5032.83	N/A	N/A	1092	3187	38673	16488.4	9639.85	25.324														Average	SEM
																																										Rapamycin	1	0.0936797
																																										Rapamycin+Clorgyline	0.942344	0.16942
																																										Rapamycin+Rasagiline	1.44171	0.224481
																																										Rapamycin+Loratadine	0.299827	0.0555518
																																													7B S6
