# Supplementary material for: Histamine signaling and metabolism identify potential biomarkers and therapies for lymphangioleiomyomatosis
Source: EMBO Mol Med. 2021 Aug 11;13(9):e13929. doi: 10.15252/emmm.202113929 (PMC8422079; doi:10.15252/emmm.202113929)
Supplement: Supplementary file 10 — Source Data for Figure 7 [file EMMM-13-e13929-s002.zip › EMM-2021-13929_Fig7/EMM-2021-13929_Fig7A/EMM-2021-13929_Fig7A.xlsx]

## Sheet: 7A HRH1
Users 2019-04-26 10h40m30s				WB HRH1										Users 2019-04-29 10h11m06s				WB VINCULIN
No.	Label	Type	Volume (Int)	Adj. Vol. (Int)	Mean Bkgd. (Int)	# of Pixels	Min. Value (Int)	Max. Value (Int)	Mean Value (Int)	Std. Dev.	Area (mm2)			No.	Label	Type	Volume (Int)	Adj. Vol. (Int)	Mean Bkgd. (Int)	# of Pixels	Min. Value (Int)	Max. Value (Int)	Mean Value (Int)	Std. Dev.	Area (mm2)					Ratio HRH1/vinculin	Average vehicle	Normalization vs vehicle	Average	SEM					Normalization vs vehicle	Average	SEM
1	Vehicle	H5R	24145429	13130062	8707.8	1265	6624	45179	19087.3	11229.8	27.369			1	Vehicle	H5R	9686061	7.18837e+06	2064.21	1210	1140	26453	8005.01	7365.59	28.0605			Vehicle	H5R	1.82657		1.59335					Vehicle	H5R	1.59335
2		B1L	16185024	9.5667e+06	5231.88	1265	1854	42798	12794.5	8968.01	27.369			2		B1L	10606748	8.05705e+06	2107.19	1210	1291	35185	8765.91	8534.55	28.0605				B1L	1.18737		1.03576						B1L	1.03576
3		E1L1	10234467	6.35926e+06	3063.41	1265	2003	26969	8090.49	6963.87	27.369			3		E1L1	11534093	8.63235e+06	2398.13	1210	1324	32905	9532.31	9021.06	28.0605				E1L1	0.736677		0.642615						E1L1	0.642615
4		E1L2	16176801	1.05346e+07	4460.23	1265	2483	33182	12788	7872.05	27.369			4		E1L2	16352683	1.26181e+07	3086.42	1210	1537	41610	13514.6	11014.5	28.0605				E1L2	0.83488	1.14637	0.728278	1	0.215038				E1L2	0.728278	1	0.215038
5	Clorgyline	B4R2	11067623	5.76496e+06	4191.83	1265	2299	22009	8749.11	5470.16	27.369			5	Clorgyline	B4R2	8881496	6.11035e+06	2290.2	1210	1076	26290	7340.08	6587.78	28.0605			Clorgyline	B4R2	0.943474		0.823007					Clorgyline	B4R2	0.823007
6	U6	C4R	18303677	1.08798e+07	5868.7	1265	3819	44062	14469.3	10405.5	27.369			6	U6	C4R	14193710	1.02094e+07	3292.82	1210	1949	40325	11730.3	9892.24	28.0605			U6	C4R	1.06566		0.929593					U6	C4R	0.929593
7	U7	G5R	14366092	7.39071e+06	5514.14	1265	3690	31860	11356.6	6978.93	27.369			7	U7	G5R	10081013	6.68766e+06	2804.42	1210	1944	25790	8331.42	6411.35	28.0605			U7	G5R	1.10513		0.964018					U7	G5R	0.964018
8	U8	F4R	19163496	1.14973e+07	6060.25	1265	3290	35078	15149	9056.52	27.369			8	U8	F4R	10936052	7.26714e+06	3032.16	1210	1191	21978	9038.06	6334.24	28.0605			U8	F4R	1.58209		1.38008	1.02418	0.122374			U8	F4R	1.38008	1.02418	0.122374
																																					Rasagiline	G4R	0.777445
																																						G4L	1.11807
Users 2019-04-26 10h40m30s				WB HRH1										Users 2019-04-29 10h11m06s				WB VINCULIN																				H1L	0.645095
No.	Label	Type	Volume (Int)	Adj. Vol. (Int)	Mean Bkgd. (Int)	# of Pixels	Min. Value (Int)	Max. Value (Int)	Mean Value (Int)	Std. Dev.	Area (mm2)			No.	Label	Type	Volume (Int)	Adj. Vol. (Int)	Mean Bkgd. (Int)	# of Pixels	Min. Value (Int)	Max. Value (Int)	Mean Value (Int)	Std. Dev.	Area (mm2)					Ratio HRH1/vinculin		Normalization vs vehicle	Average	SEM				H4R	0.43559	0.744051	0.143163
1	Rasagiline	G4R	18119706	1.04146e+07	5487.94	1404	2471	23537	12905.8	5957.81	30.3763			1	Rasagiline	G4R	16671667	11685517	3196.25	1560	1207	29914	10687	7440.64	36.1772			Rasagiline	G4R	0.891243		0.777445					Loratadine	D2R	0.287617
2		G4L	18275668	1.27507e+07	3935.15	1404	2264	42228	13016.9	10470.7	30.3763			2		G4L	14097143	9.94805e+06	2659.67	1560	1500	29100	9036.63	7220.58	36.1772				G4L	1.28173		1.11807					U6	D2L	0.417758
3		H1L	11241162	6.8157e+06	3152.04	1404	1851	23757	8006.53	5296.64	30.3763			3		H1L	12424536	9.21639e+06	2056.51	1560	1159	33555	7964.45	7462.85	36.1772				H1L	0.73952		0.645095					U7	F3R	0.348065
4		H4R	4042777	1.50512e+06	1807.45	1404	1403	6969	2879.47	1180.24	30.3763			4		H4R	5177434	3.01415e+06	1386.72	1560	826	18430	3318.87	2966.84	36.1772				H4R	0.49935		0.43559	0.744051	0.143163			U8	H3R	0.247443	0.325221	0.0371353
5	Loratadine	D2R	11130778	7.23477e+06	2774.93	1404	1677	21358	7927.9	5010.74	30.3763			5	Loratadine	D2R	28816856	21942391	4406.71	1560	2365	54898	18472.3	14646.6	36.1772			Loratadine	D2R	0.329717		0.287617
6	U6	D2L	13702443	9.56584e+06	2946.3	1404	1772	21623	9759.57	5873.51	30.3763			6	U6	D2L	27253330	1.99743e+07	4666.02	1560	2996	45162	17470.1	11590	36.1772			U6	D2L	0.478907		0.417758
7	U7	F3R	11301335	7.69745e+06	2566.87	1404	1648	21402	8049.38	5892.55	30.3763			7	U7	F3R	26755774	1.92912e+07	4784.98	1560	3094	46418	17151.1	12192.8	36.1772			U7	F3R	0.399013		0.348065
8	U8	H3R	8325309	4.2011e+06	2937.47	1404	2024	16175	5929.71	3766.25	30.3763			8	U8	H3R	20224001	1.48102e+07	3470.38	1560	1401	43232	12964.1	10712.9	36.1772			U8	H3R	0.283663		0.247443	0.325221	0.0371353

## Sheet: 7A pDRP1
Users 2020-06-13 13h02m04s				WB P-DRP1
No.	Label	Type	Volume (Int)	Adj. Vol. (Int)	Mean Bkgd. (Int)	Abs. Quant.	Rel. Quant.	# of Pixels	Min. Value (Int)	Max. Value (Int)	Mean Value (Int)	Std. Dev.	Area (mm2)
1	Vehicle	H5R	7512593	2.26879e+06	5071.37	N/A	N/A	1034	3352	12169	7265.56	1889.74	23.979
2		B1L	4917776	1.55975e+06	3247.61	N/A	N/A	1034	2568	8479	4756.07	1332.21	23.979					WB P-DRP1	WB VINCULIN	Ratio pDRP1/VINCULIN	Average vehicle	Normalized	Average	DESVEST
3		E1L1	7438571	3.79158e+06	3527.07	N/A	N/A	1034	2840	16054	7193.98	3598.01	23.979					Adj. Vol. (Int)	Adj. Vol. (Int)
4		E1L2	8512672	4.51729e+06	3864.01	N/A	N/A	1034	2941	17005	8232.76	3577.77	23.979			Vehicle	H5R	2.26879e+06	1.2045e+06	1.8836		1.61921
																	B1L	1.55975e+06	2.58263e+06	0.603939		0.519168
																	E1L1	3.79158e+06	3.43466e+06	1.10392		0.948968
Users 2020-06-13 13h02m04s				WB P-DRP1													E1L2	4.51729e+06	4.25489e+06	1.06167	1.16328	0.912651	1	0.456383
No.	Label	Type	Volume (Int)	Adj. Vol. (Int)	Mean Bkgd. (Int)	Abs. Quant.	Rel. Quant.	# of Pixels	Min. Value (Int)	Max. Value (Int)	Mean Value (Int)	Std. Dev.	Area (mm2)			Clorgyline	B4R2	7.07235e+06	1.64037e+06	4.31144		3.70628
1	Clorgyline	B4R2	12120683	7.07235e+06	4780.61	N/A	N/A	1056	3478	23994	11477.9	5747.77	24.4892				C4R	4.44751e+06	3.5988e+06	1.23583		1.06237
2		C4R	9441459	4.44751e+06	4729.11	N/A	N/A	1056	3787	16087	8940.78	3497.28	24.4892				G5R	4.68373e+06	590473	7.93217		6.81879
3		G5R	10462659	4.68373e+06	5472.47	N/A	N/A	1056	3705	17988	9907.82	3497.08	24.4892				F4R	5.84674e+06	3409589	1.71479		1.4741	3.26538	2.63837
4		F4R	10790485	5.84674e+06	4681.58	N/A	N/A	1056	3599	22035	10218.3	4974.62	24.4892			Rasagiline	G4R	6.63703e+06	1.68117e+06	3.94787		3.39374
																	G4L	1.62661e+07	4.53665e+06	3.5855		3.08223
																	H1L	2.01709e+07	4.99017e+06	4.04214		3.47477
Users 2020-06-13 13h02m04s				WB P-DRP1													H4R	2.36802e+07	4.47701e+06	5.28928		4.54686	3.6244	0.637829
No.	Label	Type	Volume (Int)	Adj. Vol. (Int)	Mean Bkgd. (Int)	Abs. Quant.	Rel. Quant.	# of Pixels	Min. Value (Int)	Max. Value (Int)	Mean Value (Int)	Std. Dev.	Area (mm2)			Loratadine	D2R	6.47367e+06	4.59024e+06	1.41031		1.21236
1	Rasagiline	G4R	12971957	6.63703e+06	4283.25	N/A	N/A	1479	3011	21737	8770.76	4151.26	34.2988				D2L	5.76182e+06	2.65434e+06	2.17072		1.86603
2		G4L	24747511	1.62661e+07	5734.52	N/A	N/A	1479	3677	52199	16732.6	12963.8	34.2988				F3R	3.50742e+06	2.33427e+06	1.50257		1.29167
3		H1L	29609125	2.01709e+07	6381.46	N/A	N/A	1479	4380	55880	20019.7	14797.8	34.2988				H3R	3.82372e+06	1.1741e+06	3.25672		2.7996	1.79241	0.731905
4		H4R	36688255	2.36802e+07	8795.18	N/A	N/A	1479	4019	56136	24806.1	14554.9	34.2988
Users 2020-06-13 13h02m04s				WB P-DRP1													pDRP1	AVERAGE	DESVEST
No.	Label	Type	Volume (Int)	Adj. Vol. (Int)	Mean Bkgd. (Int)	Abs. Quant.	Rel. Quant.	# of Pixels	Min. Value (Int)	Max. Value (Int)	Mean Value (Int)	Std. Dev.	Area (mm2)				Vehicle	1	0.456383
1	Loratadine	D2R	10010958	6.47367e+06	4728.99	N/A	N/A	748	3015	28715	13383.6	6711.34	17.3465				Clorgyline	3.26538	2.63837
2		D2L	9176676	5.76182e+06	4565.31	N/A	N/A	748	3303	25770	12268.3	5735.74	17.3465				Rasagiline	3.6244	0.637829
3		F3R	6470227	3.50742e+06	3960.98	N/A	N/A	748	2688	17133	8650.04	3843.18	17.3465				Loratadine	1.79241	0.731905
4		H3R	7023833	3.82372e+06	4278.23	N/A	N/A	748	2528	16171	9390.15	3856.58	17.3465
Users 2020-06-15 09h45m10s				WB VINCULIN
No.	Label	Type	Volume (Int)	Adj. Vol. (Int)	Mean Bkgd. (Int)	Abs. Quant.	Rel. Quant.	# of Pixels	Min. Value (Int)	Max. Value (Int)	Mean Value (Int)	Std. Dev.	Area (mm2)
1	Vehicle	H5R	2416428	1.2045e+06	1795.45	N/A	N/A	675	1134	11268	3579.89	2205.99	15.6536
2		B1L	4298872	2.58263e+06	2542.58	N/A	N/A	675	1801	22718	6368.7	4515.15	15.6536
3		E1L1	4991792	3.43466e+06	2306.86	N/A	N/A	675	1672	25907	7395.25	6304.02	15.6536
4		E1L2	6174184	4.25489e+06	2843.4	N/A	N/A	675	1695	25948	9146.94	6409.9	15.6536
Users 2020-06-15 09h45m10s				WB VINCULIN
No.	Label	Type	Volume (Int)	Adj. Vol. (Int)	Mean Bkgd. (Int)	Abs. Quant.	Rel. Quant.	# of Pixels	Min. Value (Int)	Max. Value (Int)	Mean Value (Int)	Std. Dev.	Area (mm2)
1	Clorgyline	B4R2	2969340	1.64037e+06	2876.56	N/A	N/A	462	2163	15432	6427.14	3142.57	10.714
2		C4R	5759881	3.5988e+06	4677.67	N/A	N/A	462	2591	30664	12467.3	7547.79	10.714
3		G5R	1852371	590473	2731.38	N/A	N/A	462	2234	7595	4009.46	1140.38	10.714
4		F4R	5465468	3409589	4449.95	N/A	N/A	462	2014	31047	11830	7576.12	10.714
Users 2020-06-15 09h45m10s				WB VINCULIN
No.	Label	Type	Volume (Int)	Adj. Vol. (Int)	Mean Bkgd. (Int)	Abs. Quant.	Rel. Quant.	# of Pixels	Min. Value (Int)	Max. Value (Int)	Mean Value (Int)	Std. Dev.	Area (mm2)
1	Rasagiline	G4R	3139514	1.68117e+06	2160.52	N/A	N/A	675	1361	14078	4651.13	2594.65	15.6536
2		G4L	6836889	4.53665e+06	3407.77	N/A	N/A	675	1796	30369	10128.7	7069.35	15.6536
3		H1L	7529877	4.99017e+06	3762.53	N/A	N/A	675	2495	30959	11155.4	7927.73	15.6536
4		H4R	7315177	4.47701e+06	4204.69	N/A	N/A	675	3071	24267	10837.3	5531.8	15.6536
Users 2020-06-15 09h45m10s				WB VINCULIN
No.	Label	Type	Volume (Int)	Adj. Vol. (Int)	Mean Bkgd. (Int)	Abs. Quant.	Rel. Quant.	# of Pixels	Min. Value (Int)	Max. Value (Int)	Mean Value (Int)	Std. Dev.	Area (mm2)
1	Loratadine	D2R	6829875	4.59024e+06	3181.31	N/A	N/A	704	2228	26147	9701.53	6347.78	16.3261
2		D2L	4474425	2.65434e+06	2585.35	N/A	N/A	704	1795	19485	6355.72	3867.91	16.3261
3		F3R	3840220	2.33427e+06	2139.13	N/A	N/A	704	1641	15458	5454.86	3487.13	16.3261
4		H3R	2268887	1.1741e+06	1555.1	N/A	N/A	704	1267	8762	3222.85	1639.72	16.3261
